# Supplementary material for: Widespread A-to-I RNA Editing of Alu-Containing mRNAs in the Human Transcriptome
Source: PLoS Biol. 2004 Nov 9;2(12):e391. doi: 10.1371/journal.pbio.0020391 (PMC526178; doi:10.1371/journal.pbio.0020391)
Supplement: Table S1 — The database lists the GenBank accession numbers, gene names, gene product description, chromosome location, and type of Alu element and location within the mRNA sequence, the identity of the most likely pairing Alu elements within the same gene, and the distance in base pairs (bp) between the pairing Alus. The positions of all predicted editing sites within the individual sequences can be viewed by pasting the accession number into the USCS genome browser (Kent et al. 2002) at http://genome.ucsc.edu/cgi-bin/hgGateway and following the link to mRNA/Genomic alignment. We found that six cDNAs map on two chromosomes (AB095924, AK021666, AK055562, AK092837, AK094425, and BC039501); details are given for the most plausible assignment. We have observed that in the 43 cases that we experimentally analyzed, usually additional editing sites were identified when directly sequencing gene-specific PCR products. (276 KB XLS). [file pbio.0020391.st001.xls]

## Sheet: Edited RNAs
Genbank Accession #	GeneName	Product Function/Description	Chromosome	Edited Element(s)	Location	Potential Pairing Element	Pair Distances (bp)
AB002343	PCKHA1 or KIAA0345	Protocadherin alpha 9	5	AluY,AluJb,AluSg(2 sites)	3'UTR	AluJb,AluY	1008,1008
AB002357	KIF3B or KIAA0359	Kinesin family member 3B	20	AluSx	3'UTR	FRAM	4009
AB002389	KIAA0391	Hypothetical protein KIAA0391	14	AluJo	3'UTR	AluSx	990
AB002454	CYP4F3	Cytochrome P450, family 4, subfamily F, polypeptide 3	19	AluSx,AluSg/x	3'UTR	AluSg/x,AluSx	369,369
AB007872	ZNF264 or KIAA0412	Zinc finger protein 264	19	AluSx	3'UTR	AluSg1	1345
AB007895	KIAA0435 or FLJ11383	Hypothetical protein	1	AluSx	5'UTR	AluSq	12921
AB007915	KIAA0446	Hypothetical Protein, Similar to CG5805 gene product, Mitochondrial Carrier	1	AluY,AluJb	5'UTR	AluJb,AluY	980,980
AB007916	KIAA0447	Solute carrier family 35, member E2	1	AluSg	3'UTR	AluJo	432
AB007921	KIAA0452	C1orf34 protein, function uknown	1	FLAM_C	3'UTR	AluSx	2609
AB007954	in NFIA	in Nuclear factor I/A	1	AluY	Unknown	AluJb	570
AB007967	in CMTA1	in Calmodulin binding transcription activator 1	1	AluJb,AluSq	Unknown	AluSq,AluJb	443,443
AB007971	Putative gene	Unknown Function	1	AluSq	3'UTR	None	0
AB007972	PPP1R12B	Protein phosphatase 1, regulatory (inhibitor) subunit 12B	1	AluJb	3'UTR?	AluY	2423
AB007973	in SMYD3	in Hypothetical protein SMYD3	1	AluSg	Unknown	None	0
AB007975	in CAPON	in C-terminal PDZ domain ligand of neuronal nitric	1	AluSp	intron	None	0
AB011110	RASA4KIAA0538 or RASA4	RAS p21 protein activator 4	7	FLAM_A,AluSx	3'UTR	AluSx,FLAM_A	161,161
AB011129	KIAA0557 or ZNF500	Zinc finger protein 500	16	AluSp	3'UTR	AluJo	799
AB011135	KIAA0563	KIAA0563	17	AluSq	5'UTR	AluY	4558
AB011542	MEGF9 or EGFL5	EGF-like-domain, multiple 5	9	AluSg	3'UTR	AluSg1	3886
AB014521	KIAA0621, GRAF	Oligophrenin-1 like protein (GTPase regulator associated with focal adhesion kinase). Also AF141884, Coding (~70)?	5	AluSx,AluY	3'UTR	AluY,AluSx	1023,1023
AB014528	KIAA0628	Hypothetical zinc finger protein KIAA0628	8	AluSq	3'UTR	AluJo	411
AB014606	KIF1C or KIAA0706	Kinesin family member 1C	17	AluSx	3'UTR	AluY	621
AB014607	THEA or KIAA0707	Thioesterase, adipose associated	1	AluSx,AluSx,FLAM_C	3'UTR	FLAM_C,FLAM_C,AluJb	767,511,221
AB017133	M1 or KIF1B or KIAA0591	Kinesin family member 1B isoform b	1	AluSx	3'UTR	AluSq	4645
AB018282	SLC4A8 or KIAA0739	Solute carrier family 4, sodium bicarbonate cotransporter, member 8	12	AluJb	3'UTR	AluSq	2282
AB018295	KIAA0752 or NY-REN-7	Hypothetical protein KIAA0752	5	AluSx	3'UTR	AluY	1053
AB018297	KIAA0754	KIAA0754, in Microtubule-actin crosslinking factor 1	1	AluY	3'UTR	FLAM_C	1040
AB018341	KIAA0798 or ZNF432	Zinc finger protein 432	19	AluSp	3'UTR	AluSq	720
AB020632	KIAA0825	Hypothetical protein KIAA0825	5	AluSp	3'UTR	FRAM	12501
AB020644	ACSL6 or KIAA0837	Long-chain-fatty-acid--CoA ligase 6 (EC 6.2.1.3) (Long-chain acyl-CoA synthetase 6)	5	AluY,AluJb	3'UTR	AluJb,AluY	1756,1756
AB020667	UBCE7IP5 or KIAA0860	RING finger protein 37 (Ubiquitin conjugating enzyme 7 interacting protein 5).	20	AluSx	3'UTR	AluJo	552
AB020691	KIAA0884	Hypothetical protein KIAA0884	14	AluJb	3'UTR	AluSx	849
AB020696	KIAA0889	KIAA0889	20	AluSq,AluSx	3'UTR	AluSx,AluSq	682,682
AB023178	KIAA0961	Hypothetical zinc finger protein KIAA0961	19	AluSq	3'UTR	AluSx	465
AB023200	KIAA0983	Chromosome 22 open reading frame 19. Unknown function protein	22	AluSx,AluJb,AluJo,AluSx	3'UTR	AluJb,AluJo,AluJb,AluJb	525,470,470,971
AB023218	KIAA1001	Protein of unknown function KIAA1001	17	AluSx	3'UTR	AluSg	4714
AB028971	AAK1 or KIAA1048	AP2 associated kinase 1	2	AluJo,AluSp	3'UTR	AluSp,AluJo	257,257
AB032968	PAK4 or KIAA1142	p21(CDKN1A)-activated kinase 4	19	AluSg,FLAM_C	3'UTR	AluSx,AluSx	2088,1461
AB032969	KIAA1143	Hypothetical protein KIAA1143	3	AluJo	3'UTR	AluYc2	676
AB033039	NAV1 or KIAA1213	Neuron navigator 1 (NAV1) or KIAA1213	1	AluSg/x	3'UTR	AluJb	2617
AB033077	MACF1 or KIAA1251	Microtubule-actin crosslinking factor 1	1	AluY	3'UTR	AluSx	1217
AB033083	KIAA1257 or FLJ31815	KIAA1257 or FLJ31815 protein	3	AluY	3'UTR	AluSp	857
AB033088	SYNE1 or KIAA1262	Spectrin repeat containing, nuclear envelope 1	6	AluSg	3'UTR	AluSx	4679
AB033097	KIAA1271	Putative NFkB activating protein	20	AluJo,AluSx	3'UTR	AluSx,AluSx	5637,6583
AB037735	KIAA1314	Hypothetical protein KIAA1314	18	AluY,AluSx,AluSx	5'UTR	AluSx,AluSx,AluSx	840,526,526
AB037745	MABA1 or KIAA1324	MABA1 or KIAA1324	1	AluY,AluJb	3'UTR	AluJb,AluY	336,336
AB037774	KIAA1353 or ZNF258	KIAA1353	1	AluSg	5'UTR	None	0
AB037811	KIAA1390	Hypothetical protein KIAA1390	1	AluSg	3'UTR	AluSq	1190
AB037824	KIAA1403	RNA polymerase II associated protein 1	15	AluSx	3'UTR	AluSg/x	1241
AB037854	in NEDD5 or KIAA1433	in neural precursor cell expressed, developmentally down-regulated 5or KIAA1433	2	AluJb	Unknown	AluSc	2418
AB040046	MCC2 68 or USHBP1	AIE-75 binding protein	19	AluSx,AluSx	3'UTR	AluSx,AluSx	562,562
AB040889	KIAA1456	Hypothetical protein KIAA1456	8	AluSq	3'UTR	AluY	1199
AB040930	LRRN1 or KIAA1497	Leucine rich repeat neuronal 1 or KIAA1497	3	AluSg	5'UTR	AluSc	497
AB040932	NPl4 or KIAA1499	Hypothetical protein KIAA1499	17	AluJb,AluSx,AluSx,AluJo,AluSc	3'UTR	AluSx,AluJb,AluJb,AluSc,AluJo	376,376,664,411,111
AB040953	KIAA1520 or ABCB9	ATP-binding cassette protein ABCB9	12	AluSx	3'UTR	AluSg	1653
AB046779	KIAA1559	KIAA1559	19	AluSx	3'UTR	AluJb	394
AB051432	GNBL1 or KIAA1645	Guanine nucleotide binding protein (G protein), beta polypeptide 1-like	22	FRAM	3'UTR	AluJo	26353
AB051434	KIAA1647	Hypothetical protein KIAA1647	22	AluY	5'UTR	AluJo	616
AB051441	in BIK	in BCL2-interacting killer	22	AluJo,AluSx,AluSx	Unknown	AluYc3,AluJo,AluSx	159,489,2767
AB051442	TEF or KIAA1655	Thyrotrophic embryonic factor	22	AluJo	5'UTR?	AluSg	799
AB051444	KIAA1657 and in SYN3	in Synapsin III isoform IIIa	22	AluJo	5'UTR	None	0
AB051445	KIAA1658 in SEC14L2	Family of lipid-binding proteins including Sec14p, alpha-tocopherol transfer protein, and cellular retinol-binding protein	22	AluJo,AluSx	3'UTR	AluSx,AluJo	1305,1305
AB051446	KIAA1659	in Megakaryoblastic leukemia-1 protein/RNA-binding	22	AluJo,AluY	5'UTR	AluJo,AluJb	229,317
AB051448	in KIAA1661	in Similar to KIAA1696 protein	22	AluSx	3'UTR	AluSx	1455
AB051473	KIAA1686 or PEPP2	Phosphoinositol 3-phosphate-binding protein-2.	12	AluJb,AluSx	3'UTR	AluSq/x,AluJb	1569,360
AB051517	KIAA1730	Hypothetical protein KIAA1730	1	AluJo,AluSx	3'UTR	FRAM,FRAM	985,306
AB051554	THADA or KIAA1767	Death receptor interacting protein.	2	AluSq	5'UTR	AluJb	5043
AB055760	POLDIP3 or KIAA1649	Polymerase delta interacting protein 46	22	AluSx	3'UTR	AluSx	674
AB058694	CDC2L5 or KIAA1791	CDC2L5 protein kinase	7	AluSq,AluY	5'UTR	AluY,AluSq	1507,1507
AB058695	KIAA1792	Hypothetical protein KIAA1792	20	AluJb,AluJb	5'UTR	FLAM_C,FLAM_C	633,432
AB058732	KIAA1829 or FLJ34266	Hypothetical protein FLJ34266	19	AluSp,AluJb	3'UTR	AluJb,AluSp	1093,1093
AB058738	KIAA1835 or RANGAP1	Ran GTPase activating protein 1	22	AluY	5'UTR	AluJo/FRAM	177
AB058739	KIAA1836 or FLJ36286	Hypothetical protein KIAA1836	1	AluSx,AluSg	3'UTR	AluSg,AluSx	848,848
AB058778	KIAA1875	KIAA1875	8	AluSq,AluSg/x	3'UTR	AluSg/x,AluSq	567,567
AB067506	KIAA1919	KIAA1919	6	AluSx,FLAM_A	3'UTR	FLAM_A,AluSx	1182,1182
AB075828	KIAA1948	Hypothetical protein KIAA1948	19	AluSx	5'UTR	None	0
AB075835	KIAA1955	Hypothetical protein KIAA1955	15	AluY	3'UTR	AluSg	6517
AB095924	KIAA2003, ZNF154	KIAA2003	1	AluSx,AluSg,AluSg	3'UTR	AluSg,AluSx,AluSx	612,612,906
AB095936	KIAA2016	Hypothetical protein KIAA2016	6	AluSx	3'UTR	AluSx	2167
AF007137	in GRIA1	in Glutamate receptor ionotropic AMPA 1	5	AluY	Intron	None	0
AF009010	HYAL4	Hyaluronoglucosaminidase 4	7	AluSx	5'UTR	AluY	2299
AF013970	CBFA2T2 or MTG8-like protein MTGR1a	Core-binding factor, runt domain, alpha subunit 2; translocated to, 2	20	AluSp	Unknown	AluSx	706
AF049102	FTF, NR5A2	Nuclear receptor subfamily 5 group A member 2, alpha1-fetoprotein transcription factor short variant (FTF)	1	AluSq, (AluSx in coding)	3'UTR	AluSp	7182
AF052168	in KIAA1026	in KIAA1026	1	AluSx	Intron	AluSx	1544
AF055011	Putative gene	Unknown Function	1	AluSx,AluJo	Unknown	AluJo,AluSx	539,539
AF055018	in FLJ30102	in Hypothetical protein FLJ30102	3	AluJb	Intron	AluJo	726
AF068863	in OSP or NCAM2	in Neural cell adhesion molecule 2 precursor/ oligodendrocyte-specific protein	21	AluSg	Intron	AluSq	1512
AF069747	CBFA2T2	Myeloid translocation gene-related protein 1	20	AluSp	3'UTR	AluSx	706
AF070586	in STAG1	in Stromal antigen 1	3	AluJo,AluSx	Intron	AluSx,AluJo	1439,1439
AF075029	in PAPOLG	in Poly(A) polymerase gamma	2	FRAM	Intron	None	0
AF078037	RAI	RelA-associated inhibitor (Inhibitor of ASPP protein) (Protein iASPP) (PPP1R13B-like protein).	19	AluSx	5'UTR	AluSg	2177
AF085913	in ZC3HAV1	in Zinc finger CCCH type, antiviral 1	7	AluY	Unknown	None	0
AF085992	in KIAA1363	in KIAA1363 protein	3	AluSx	Intron	None	0
AF086086	in KCN2	in Potassium voltage-gated channel Isk-related	21	AluJo,AluY	Unknown	AluY,AluJo	1253,1253
AF086155	in MGC2776	in MGC2776 protein	3	AluSg	Unknown	FRAM	1944
AF088010	Putative gene	Unknown Function	16	AluSx	Unknown	None	0
AF107455	C7ORF3	Unknown Function	7	AluSx	3'UTR	AluSg	2445
AF110384	CCK1 or CCL28	Small inducible cytokine A28 precursor	5	AluSx	3'UTR	AluYa5	512
AF111713	JAM1 or F11R	Junction adhesion molecule: JAM1	1	AluSp	3'UTR	AluSg	3979
AF119913	in KIAA1217	in KIAA1217 protein	10	AluJo	Unknown	None	0
AF130053	in G22P1	in Thyroid autoantigen 70kDa (Ku antigen)	22	AluY	Unknown	AluSc	551
AF141884	OPHN1L or GRAF	GTPase regulator associated with the focal or oligophrenin-1 like protein	5	AluSx,AluY	3'UTR	AluY,AluSx	1023,1023
AF147326	in TM4SF2	in Transmembrane 4 superfamily member 2	X	AluJb	Intron	None	0
AF156857	IPP	IPP intracisternal A particle-promoted polypeptide	1	AluJb,FRAM	3'UTR	None,None	0,0
AF172398	JAM1 or F11R	Junction adhesion molecule: JAM1	1	AluSp	3'UTR	AluSg	1519
AF195092	SIGLEC8	Sialic acid binding Ig-like lectin 8	19	AluSg	3'UTR	AluJo	323
AF207907	F11R or JAM1	Junction adhesion molecule: JAM1	1	AluSp	3'UTR	AluSg	3979
AF208227	AIB3 or NCOA6	Nuclear receptor coactivator 6	20	AluSx	5'UTR	AluY	1101
AF223403	SAF2 or SIGLEC8	Sialic acid binding Ig-like lectin 8	19	AluSg	3'UTR	AluJo	323
AF231021	NALP12	Leucine rich repeat and PYD containing 12	19	AluSq,AluJb	5'UTR	AluSg,AluSg	683,382
AF245303	PROM2	Prominin-related protein	2	AluJb	3'UTR	AluJb	6612
AF288391	C1Orf24	C1orf24	1	AluJo	3'UTR	AluSx	1319
AF289610	Putative gene	Unknown Function	2	AluSx,AluSx,AluSx	3'UTR	AluSx,AluSx,AluSx	1043,1043,1475
AF297866	CLSPN	Claspin homolog	1	AluSg	3'UTR	AluSx	1414
AF318324	PP12301	Eukaryotic translation initiation factor 2B complex	19	AluJo,AluSx	3'UTR	AluSx,AluJo	311,311
AF329369	Putative gene	Unknown Function	5	AluSq	3'UTR?	AluJo	1609
AF337818	SIGLEC11	Sialic acid binding Ig-like lectin 11	19	AluSg1,AluJb	3'UTR	AluJb,AluSg1	575,575
AF369951	NDUFC2	NADH dehydrogenase (ubiquinone) 1	11	AluSc,AluJb	Unknown	AluJb,AluSc	376,376
AF410154	MHC2TA	MHC class II transactivator CIITAlo	16	AluSq	3'UTR	AluSg	10579
AF439324	ZTL1	Solute carrier family 30 (zinc transporter), member 5	5	AluSx	5'UTR	AluSx	1555
AF492016	WFDC8	WAP four-disulfide core domain 8	20	AluSq	3'UTR	AluJb	2656
AF538150	NPCEDRG or NICN1	NPCEDRG or nicolin 1 (NICN1 gene)	3	AluSp,AluSp	3'UTR	AluSp,AluSp	369,369
AJ012755	TL132	Similar to Ubiquitin carboxyl-terminal hydrolase 6 (EC 3.1.2.15)	17	AluJo	5'UTR	AluJo	4891
AJ238520	TFNR or BDP1	B double prime 1, subunit of RNA polymerase III transcription initiation factor IIIB	5	AluSx	3'UTR	AluY	726
AJ238764	GNE	UDP GlcNAc 2 epimerase	9	AluSx	3'UTR	AluSx	1312
AJ314646	RAB11-FIP4	Rab11-family interacting protein 4 mRNA or KIAA1821	17	AluJo	3'UTR	FLAM_C	861
AJ420585	Putative gene	Unknown Function	6	AluSc	Unknown	None	0
AK000053	in MCLC1	In Mid-1-related chloride channel 1 (Hypothetical protein KIAA0761).	1	AluJo	Unknown	None	0
AK000063	OTOP2	OTOp2 or FLJ20056	17	AluSq	Unknown	AluSx	492
AK000296	FLJ20289	Hypothetical protein FLJ20289	17	AluSq,AluSx	3'UTR	AluJo/FLAM,AluSx	895,345
AK000463	RNF125	Ring finger protein 125	18	AluSg	3'UTR	AluSc	3375
AK000840	Putative gene	Unknown Function	5	AluSx	Unknown	AluJo	3767
AK000864	in DKFZp686C1352	in Similar to dipeptidylpeptidase VI.	7	AluY	Intron	None	0
AK000876	FLJ13922	Hypothetical protein FLJ13922	10	AluSq,AluJo	Unknown	AluJo,AluSq	448,448
AK000924	in KIAA1026	in Hypothetical protein KIAA1026	1	AluSg	Unknown	None	0
AK001008	in SCD4	in Acyl-CoA-desaturase	4	AluSx	Unknown	AluJo	645
AK001133	Putative gene	Unknown Function	12	AluSx	Unknown	None	0
AK001176	in NODAL	in Nodal homolog	10	AluSp	Unknown	None	0
AK001469	GNPNAT1	Glucosamine-phosphate N-acetyltransferase 1	14	AluJo,AluSg	3'UTR	AluSg,AluJb	946,661
AK001475	FLJ10613	hypothetical protein FLJ10613	X	AluSq	Unknown	AluSq	2033
AK001784	TVEL5922.or FLJ10922	Hypothetical protein FLJ10922	7	AluJb	3'UTR	None	0
AK001843	MGC39518?	Similar to down-regulated by Ctnnb1	2	AluSg	3'UTR?	None	0
AK001891	FLJ11029	Hypothetical protein FLJ11029	17	AluSx	3'UTR	AluSx	345
AK002005	Putative gene	Unknown Function	2	AluJb	Unknown	None	0
AK002181	Putative gene	Unknown Function	2	AluJb	Unknown	AluSq	1215
AK021472	ARSD	Arylsulfatase D isoform a precursor	X	AluSx	3'UTR	AluJb	695
AK021474	in ZNF440	in ZNF440	19	AluSx,AluSx	intron	AluSx,AluSx	687,687
AK021479	SPTBN2	Spectrin, beta, non-erythrocytic 2	11	AluJb	3'UTR	AluJb	1586
AK021501	Putative gene	Hypothetical	10	AluSx,AluJo	3'UTR?	AluJo,AluSx	678,678
AK021508	in LIMD1	in LIM domains containing 1	3	AluJb	3'UTR?	AluSx	426
AK021514	Putative gene	Unknown Function	4	AluSg	Unknown	AluSc	798
AK021614	Putative gene	Unknown Function	19	AluSx,AluSx	Unknown	AluSx,AluJo	1119,613
AK021666	Putative gene	Unknown Function	1	AluSg1	Unknown	AluJo	794
AK021698	in PTPRA	in Protein tyrosine phosphatase, receptor type, A	20	AluSg	Unknown	None	0
AK021700	in FLJ42341	in FLJ42341	13	AluSq	Unknown	AluJo	858
AK021739	in RLC1	in RNA cyclase homolog	9	AluSq	Unknown	AluJb	666
AK021772	FLJ11710	FLJ11710 protein	17	AluJo	3'UTR	AluJo	1707
AK021777	in GALNT10	in UDP-N-acetyl-alpha-D-galactosamine:polypeptide N-acetylgalactosaminyltransferase 10.	5	AluJo	Unknown	AluJo	468
AK021807	in LRP11	in Low density lipoprotein receptor-related protein 11	6	AluSg,AluJo	Unknown	AluJo,AluSg	1137,1137
AK021856	Putative gene	Unknown Function	19	AluSx	Unknown	None	0
AK021862	FLJ11800	FLJ11800 protein	17	AluJb,AluJb	3'UTR	AluJb,AluJb	341,341
AK021909	in EYA2	in Eyes absent homolog 2	20	AluJo	Unknown	None	0
AK021946	ORC6L	Origin recognition complex, subunit 6 homolog-like	16	AluSx	3'UTR	AluJb	1180
AK021985	in FBXL7	in F-box and leucine-rich repeat protein 7	5	AluSp	Unknown	None	0
AK022002	TFR2	Transferrin receptor 2	7	AluY	3'UTR	None	0
AK022013	in NPAS2	in Neuronal PAS domain protein 2.	2	AluY	Unknown	None	0
AK022079	Putative gene	Unknown Function	6	AluSq	Unknown	None	0
AK022122	MTBP	Mdm2, transformed 3T3 cell double minute 2, p53 binding protein	8	AluSg	3'UTR	AluJb	963
AK022139	in PTPRK	in Protein tyrosine phosphatase, receptor type, K	6	AluSg	Unknown	None	0
AK022154	in HS2ST1	in Similar to heparan sulfate 2-O-sulfotransferase 1	1	AluY	Unknown	None	0
AK022174	Putative gene	Unknown Function	3	AluJb,AluJb	Unknown	None,None	0,0
AK022177	in FALZ	in Bromodomain PHD finger transcription factor	17	AluY	Unknown	AluJb	344
AK022181	in SMYD2	in SMYD2: Similar to HSKM-B protein (Fragment).	1	AluY	Unknown	None	0
AK022203	in FLJ41429	in Hypothetical protein FLJ41429	10	AluJb,AluJo	Unknown	AluJo,AluJb	1966,1966
AK022211	in IMP-2	in IGF-II mRNA-binding protein 2	3	AluSx	Unknown	None	0
AK022223	in FLJ22955	in FLJ22955	17	AluSx	Unknown	AluJo	1142
AK022225	in GBAS	in Glioblastoma amplified sequence	7	AluSx	Unknown	AluSx	456
AK022235	in TTC18	in Tetratricopeptide repeat-containing protein.	10	AluJo	Unknown	None	0
AK022247	Putative gene	Unknown Function	17	AluJo	Unknown	None	0
AK022250	in LOC201158	in LOC201158 protein	17	AluY	Unknown	None	0
AK022257	in C14orf69	in Protein C14orf69.	14	AluSc	Unknown	None	0
AK022272	in PRKCE	in Protein kinase C, epsilon	2	AluY	Unknown	None	0
AK022294	Putative gene	Unknown Function	17	AluJb	Unknown	AluJo	573
AK022305	ARHGAP8	Rho GTPase activating protein 8 isoform 1 (ARHGAP8)	22	AluSx	3'UTR	AluSx	6227
AK022316	PARVA	Alpha-parvin (Calponin-like integrin-linked kinase binding protein)	11	AluSx	3'UTR	AluJb	634
AK022325	FLJ10613	Hypothetical protein FLJ10613	X	AluSq	3'UTR?	AluSg/x	571
AK022352	Putative gene	Unknown Function	15	AluSx	Unknown	None	0
AK022357	Putative gene	Unknown Function	8	AluSx	Unknown	None	0
AK022359	in MGC3329	in Hypothetical protein MGC3329	17	AluY	Intron	AluJb	340
AK022364	in JIK	in STE20-like kinase	12	AluSx	Intron	AluSq	690
AK022367	in DP1	in Polyposis locus protein 1 (TB2 protein).	5	AluSc	Intron	None	0
AK022392	in MYO1E	in Myosin IE	15	AluSq,AluSx	Unknown	None,None	0,0
AK022404	in RERE or KIAA0458	in Arginine-glutamic acid dipeptide (RE) repeats, mRNA	1	AluSq,AluJo	Intron	AluSx,AluSx	406,809
AK022411	in TBC1D5	in TBC1 domain family, member 5	3	AluJo	Unknown	AluJb	392
AK022418	in LOC148147	in LOC148147	19	AluY,AluSc	Unknown	AluSc,AluY	599,599
AK022421	Putative gene	Unknown Function	7	AluSx,AluSc	Unknown	AluSc,AluJo	1415,405
AK022425	FLJ12363	Hypothetical protein FLJ12363	16	AluSx	3'UTR	AluSp	773
AK022464	in WWOX	in WW domain-containing oxidoreductase isoform 1	16	AluJo	Unknown	None	0
AK022598	Putative gene	Unknown Function	10	AluJo,AluJo	Unknown	AluSx,AluSx	548,1184
AK022599	in GNB4	in Guanine nucleotide-binding protein beta-4 3'UTR	3	AluSx	Unknown	None	0
AK022629	in ARHF	in Ras homolog gene family, member F (in filopodia)	12	AluSp	Alu CDS	AluJb	1267
AK022664	Putative gene	Unknown Function	1	AluSg	Unknown	None	0
AK022668	FLJ12606	Hypothetical protein FLJ12606. DNA binding	1	AluY	3'UTR	AluSx	3375
AK022670	C20ORF6	C20ORF6 protein	20	AluSx	3'UTR	None	0
AK022676	NXN	Nucleoredoxin	17	AluSx	3'UTR	AluSx	1607
AK022703	in C14orf126	in C14orf126 3'UTR	14	FLAM_C	Unknown	AluSc	374
AK022749	FLJ12687	S-adenosylmethionine-dependent methyltransferase activity, Hypothetical	X	AluSx	3'UTR	AluSg/x	593
AK022963	Putative gene	Unknown Function	19	AluSx,AluSg	Unknown	AluSg,AluSx	691,691
AK023303	COPE	Coatomer protein complex, subunit epsilon	19	AluJb	CDS	AluY	301
AK023309	Putative gene	Unknown Function	8	AluSx	Unknown	AluY	395
AK023338	in SLC20A2	in Solute carrier family 20 member 2	8	AluSx	Unknown	AluSg	382
AK023349	NUP43	Nucleoporin 43kDa	6	AluSq	3'UTR	AluSq/x	591
AK023394	Putative gene	Unknown Function	1	AluJb	Unknown	AluY	1146
AK023657	in PYGL	in Phosphorylase glycogen; liver (Hers disease	3	AluSx	Unknown	None	0
AK023771	Putative gene	Unknown Function	8	AluSp	Unknown	AluSx	835
AK023827	FLJ13765	Putative transcription factor mRNA	16	AluSx,AluSx,AluSx	3'UTR	AluJo,AluSg,AluY	637,354,525
AK023862	Putative gene	Unknown Function	11	AluSx	Unknown	AluSx	1247
AK023878	Putative gene	Unknown Function	7	AluY,AluY	Unknown	None,None	0,0
AK023891	in BTBD14B	in Transcriptional repressor NAC1	19	AluSx	Unknown	AluYd3a1	279
AK023897	in RBBP9	in Retinoblastoma binding protein 9	20	AluSx,AluJo	Unknown	AluJo,AluSx	603,603
AK023941	in C11ORF2	in C11ORF2	11	AluSx	Unknown	AluSq	1215
AK023944	in RABGEF1	in RAB guanine nucleotide exchange factor (GEF) 1	7	AluY,AluJb	Unknown	AluSg,AluY	439,765
AK023947	in LDB2	in LIM homeobox protein cofactor	4	AluSx	Unknown	AluSc	978
AK023965	in SLC20A2	in Solute carrier family 20 (phosphate transporter), member 2	8	AluSg	Unknown	AluSx	382
AK024014	SNX22	Sorting nexin 22	15	AluSq	3'UTR	AluSp	201
AK024093	Putative gene	Unknown Function	20	AluSx	CDS	AluJo	607
AK024108	in TIA1	in Similar to cytotoxic granule-associated RNA-binding protein 1	2	AluSg	Unknown	AluJo	136
AK024157	in FLJ21439	in Hypothetical protein FLJ21439.	15	AluSx,AluSg	Unknown	AluSg,AluSx	363,363
AK024160	in ZNF431	in Zinc finger protein 431	19	AluSq,AluSg	Unknown	AluSg,AluSq	548,548
AK024161	in MGC17791	in Hypothetical protein MGC17791	19	AluJo	Unknown	None	0
AK024167	KRTCAP2	Keratinocytes associated protein 2	1	AluJo	Unknown	AluSx	340
AK024182	in MGC10204	in Similar to aldehyde dehydrogenase	19	AluJb,AluSx	Unknown	AluJb,AluJb	709,816
AK024183	in NCOA1	in Steroid receptor coactivator	2	AluSx	Unknown	AluSx	648
AK024184	in YES1	in v-yes-1 Yamaguchi sarcoma viral oncogene homolog 1	18	AluY,AluSq	Unknown	AluSq,AluY	425,425
AK024187	in THRAP3	in Thyroid hormone receptor-associated protein complex component TRAP150	1	AluSx,AluY	Unknown	None,None	0,0
AK024198	in USP3	in Ubiquitin specific protease 3	15	AluJo	Unknown	None	0
AK024292	in SGOL1	in Shugoshin-like 1	3	AluSp	Unknown	AluY	1477
AK024302	in OCIA	in Ovarian immunoreactive antigen.	4	AluSc,AluSx	Unknown	AluSx,AluSc	349,349
AK024364	in PTPRA	in Protein tyrosine phosphatase, receptor type, A	20	AluSp,AluSx	Unknown	AluSx,AluSp	394,394
AK024374	in LOC91316	in LOC91316 protein	22	AluSx,AluSx,AluSg	Unknown	AluSc,AluJo,AluSx	1333,381,1115
AK024377	Putative gene	Unknown Function	15	AluSq	Unknown	AluSp	112
AK024398	NPL4	FLJ20657 protein	17	AluSx,AluSx,AluSx	Unknown	AluSc,AluJb,AluJb	566,376,664
AK024405	in KIAA1856	in Hypothetical protein KIAA1856	7	AluSg	Unknown	AluJo	127
AK024409	DKFZP586A0522	DKFZP586A0522 protein	12	AluSq,AluSg	3'UTR	AluSg,FLAM_C	1153,321
AK024410	Putative gene	Unknown Function	20	AluSx	Unknown	AluY	529
AK024421	SLC12A9 or FLJ00010	Cation-chloride cotransporter-interacting protein	7	AluJb	5'UTR	AluSx	1114
AK024442	ZNF160 or FLJ00032	Zinf Finger Protein 160	19	AluSq	Unknown	None	0
AK024457	FLJ00049	FLJ00049 protein	7	AluSx	3'UTR	AluJo	781
AK024465	FLJ00058	FLJ00058 protein	19	AluSq	5'UTR	AluJb	348
AK024543	in NAV1	in Neuron navigator 1	1	AluSx	Unknown	None	0
AK024647	MGC4126	MGC4126, Calponin-like actin-binding	3	AluSx	3'UTR	AluSp	1171
AK024855	in CTSS	in Cathepsin S	1	AluSx,AluJo	Unknown	AluJo,AluSx	812,812
AK024930	FLJ21277	FLJ21277 protein	19	AluSx	3'UTR	None	0
AK024950	in HIC2	in Hypermethylated in cancer 2	22	AluSp	Unknown	None	0
AK025009	in BTBD9	in BTB (POZ) domain containing 9	6	AluSq	Unknown	None	0
AK025056	Putative gene	Unknown Function	1	FLAM_C	Unknown	None	0
AK025152	in PKRCE	in Protein kinase C, epsilon	2	AluSg	Unknown	None	0
AK025416	Putative gene	Unknown Function	2	AluSx	Unknown	AluS	818
AK025420	Putative gene	Unknown Function	7	AluY,AluSg/x	Unknown	AluJo,AluJo	615,864
AK025547	MRPL30	Mitochondrial ribosomal protein L30	2	AluJb	3'UTR	AluSx	512
AK025619	Putative gene	Unknown Function	3	AluSq	Unknown	AluSx	1073
AK025839	in TMEM19	in TMEM19	12	AluSx,AluSx	Unknown	AluSx,AluSx	584,584
AK025846	Putative gene	Unknown Function	1	AluJo,AluSg	Unknown	AluSg,AluJo	376,376
AK026020	in GTF2IRD1	in GTF2I repeat domain containing 1/ Williams-Beuren syndrome chromosome region 23	7	AluSx	Alu CDS	AluJo	618
AK026284	Putative gene	Unknown Function	1	AluJb	Unknown	None	0
AK026444	AKAP9	A-kinase anchor protein 9 isoform 2	7	AluJb	Unknown	AluSq	1600
AK026459	Putative gene	Unknown Function	18	AluSx	Unknown	AluJb	690
AK026493	in FLJ20350	in FLJ20350	19	AluJo	Unknown	AluY	581
AK026665	JAM1 or F11R	Junction adhesion molecule: JAM1	1	AluSp	3'UTR	AluSg	3979
AK026666	in MGC3207	in MGC3207	19	AluJo,AluSx	Unknown	AluSx,AluJo	311,311
AK026922	in FLJ40432	in Hypothetical protein FLJ40432	2	FAM	Unknown	FAM	292
AK026942	in ARSB	in Arylsulfatase B isoform 1 precursor	5	AluSx	Unknown	None	0
AK027128	ZNF277	Zinc finger protein 277	7	AluJo	3'UTR	AluSq	418
AK027150	Putative gene	Unknown Function	16	AluJo	Unknown	AluSp	209
AK027185	Putative gene	Unknown Function	3	AluJb,AluJo	3'UTR	AluJo,AluJb	343,1014
AK027298	Putative gene	Unknown Function	3	AluJb	Unknown	AluSx	533
AK027383	FLJ14477	Hypothetical protein FLJ14477	8	AluJb	3'UTR	None	0
AK027391	Putative gene	Unknown Function	20	AluSx	Unknown	AluSc	833
AK027865	FLJ14959	Hypothetical protein FLJ14959	19	AluY,AluSx,AluSq	3'UTR	AluSx,AluSx,AluSx	1548,1249,808
AK054569	in MAT2A	in Methionine adenosyltransferase II, alpha	2	AluY	Unknown	None	0
AK054575	Putative gene	Unknown Function	6	AluSx	Unknown	AluSx	440
AK054627	Putative gene	Unknown Function	X	AluSg	Unknown	None	0
AK054630	in BRCA1	in BRCA1-DELTA11B (Breast and ovarian cancer susceptibility protein).	17	AluSg	Unknown	AluSx	919
AK054678	PP2C	Protein phosphatase 2C kappa	4	AluSq	3'UTR	AluY	6695
AK054679	in EML5	in Echinoderm microtubule associated protein like	14	AluJb,AluSq,AluJo	Unknown	AluJo,AluJo,AluSq	2283,950,950
AK054685	HOMER2	Homer protein homolog 2	15	AluSx	Unknown	None	0
AK054709	in KIAA0220	in Hypothetical protein KIAA0220	16	AluSx	Unknown	AluJb	963
AK054715	Putative gene	Unknown Function	1	AluSx	Unknown	AluSg	602
AK054727	ASB16	Ankyrin repeat and SOCS box-containing 16	17	AluSx	3'UTR	AluJb	2401
AK054734	Putative gene	Unknown Function	6	AluSx,AluY	Unknown	None,None	0,0
AK054741	Putative gene	Unknown Function	8	AluJo	Unknown	AluSx	791
AK054751	in PPP2R2B	in Beta isoform of regulatory subunit B55 protein	5	AluSx	Unknown	None	0
AK054760	in PAICS	in Phosphoribosylaminoimidazole carboxylase, phosphoribosylaminoimidazole succinocarboxamide synthetase	4	AluSx	Unknown	AluJb	795
AK054776	Putative gene	Unknown Function	7	AluSx	Unknown	None	0
AK054784	in EIF2B3	in Eukaryotic translation initiation factor 2B, subunit 3 gamma, 58kDa	1	AluSg/x	Unknown	AluJo	344
AK054792	in CHK	in Choline kinase	11	AluSx	Unknown	None	0
AK054823	OSGEP	O-sialoglycoprotein endopeptidase	14	AluJo,AluSg/x	5'UTR	None,None	0,0
AK054826	in KIAA1994 or TSC22	in Hypothetical protein KIAA1994	13	AluJo	Unknown	None	0
AK054828	in PTPRG	in Protein tyrosine phosphatase, receptor type, G	3	AluSx	Unknown	AluJo	887
AK054870	Putative gene	Unknown Function	22	AluSq/x	Unknown	None	0
AK054877	in ZNF160	in ZNF160	19	AluJb	Unknown	AluY	1409
AK054878	MCM3APAS	MCM3 minichromosome maintenance deficient 3 (S. cerevisiae) associated protein	21	AluJb	5'UTR	None	0
AK054896	Putative gene	Unknown Function	9	FLAM_A	Unknown	None	0
AK054916	in ZNF333	Zinc finger protein 333	19	AluSc	Unknown	None	0
AK054922	in A2BP1	in Ataxin-2 binding protein 1	16	AluSx	Unknown	None	0
AK054945	in TIP120A	in TBP-interacting protein	12	AluSx	Unknown	AluSx	549
AK054947	Putative gene	Unknown Function	1	AluY	Unknown	AluSx	708
AK054959	Putative gene	Unknown Function	5	AluYb8,AluSg	Unknown	AluSg,AluYb8	545,545
AK054976	in HINT1	in Histidine triad nucleotide binding protein 1	5	AluJb,AluSp	Unknown	AluSp,AluJb	1464,1464
AK055014	Putative gene	Unknown Function	1	AluSg,AluSg/x	Unknown	AluSg/x,AluSg	499,499
AK055016	Putative gene	Unknown Function	2	AluSx	Unknown	AluSq	933
AK055019	in KIAA1821	in Hypothetical protein KIAA1821	17	AluJo	Unknown	FLAM_C	861
AK055081	in AF318337	in Human Gene AF318337	13	AluSq,AluY	Unknown	None,None	0,0
AK055114	Putative gene	Unknown Function	10	AluSx	Unknown	None	0
AK055124	FLJ30562	Hypothetical protein FLJ30562	1	AluJb	3'UTR	AluY	904
AK055143	Putative gene	Unknown Function	14	AluSx	Unknown	AluJb	843
AK055160	Putative gene	Unknown Function	19	AluSx	Unknown	None	0
AK055162	FLJ30600	Hypothetical protein FLJ30600	8	AluSx	3'UTR	AluSx	3390
AK055207	Putative gene	Unknown Function	18	AluSx,AluSp	Unknown	AluSp,AluSx	1592,1592
AK055252	Putative gene	Unknown Function	15	AluSq	Unknown	None	0
AK055254	Putative gene	Unknown Function	17	AluSx,AluJb	Unknown	AluY,AluY	867,562
AK055262	in CASP8	in Caspase 8 isoform B	2	AluSx	5'UTR	AluSx	2498
AK055276	Putative gene	Unknown Function	1	AluSx,AluSc	Unknown	None,None	0,0
AK055280	in PBX1	in Pre-B-cell leukemia transcription factor 1.	1	AluSx	Unknown	None	0
AK055304	Putative gene	Unknown Function	19	AluSx	Unknown	None	0
AK055313	CWF19L1	CWF19-like 1, cell cycle control	10	AluSq,AluJo,AluSg	5'UTR, 3'UTR	AluJo,AluSq,AluSg	448,448,1324
AK055315	in CTNN2	in Catenin (cadherin-associated protein), alpha 2	2	AluSx	Unknown	None	0
AK055332	FLJ30770	Non protein-coding gene FLJ30770	8	AluSx	Unknown	FLAM_C	1072
AK055339	PDSM9	Proteasome (prosome, macropain) 26S subunit, non-ATPase, 9	12	AluSx,AluSx	Unknown	None,None	0,0
AK055348	NDUFB1	NADH dehydrogenase (ubiquinone) 1 beta subcomplex, 1, 7kDa	14	AluJo	Unknown	FAM	729
AK055394	in RGS6	in RGS6 protein y isoform	14	AluJb	Intron	None	0
AK055413	FLJ30851	Hypothetical protein FLJ30851	2	AluJb	CDS	AluSx	818
AK055433	in KIAA1364	in Hypothetical protein KIAA1364 (Fragment).	22	AluSx	Unknown	None	0
AK055446	Putative gene	Unknown Function	17	AluSc,AluSg	Unknown	AluSg,AluSx	1232,745
AK055448	Putative gene	Unknown Function	19	AluSx	3'UTR?	FLAM_C	261
AK055464	Putative gene	Unknown Function	19	AluSx,AluSx	Unknown	AluJ/FLAM,AluSx	1022,1726
AK055495	in DRG1	in Developmentally regulated GTP binding protein 1	22	AluJo	Unknown	None	0
AK055500	Putative gene	Unknown Function	17	AluSx	Unknown	AluSp	386
AK055505	Putative gene	Unknown Function	21	AluJo,AluJo	Unknown	AluJo,AluJo	466,466
AK055560	LOC339483	Similar to myotubularin related protein 9	1	AluSx	CDS	AluSx	562
AK055562	Putative gene	Unknown Function	1	AluSq	Unknown	None	0
AK055581	in ACTR2	in ARP2 actin-related protein 2 homolog	2	AluSx	Unknown	None	0
AK055583	FLJ31021.	Hypothetical protein FLJ31021.	4	AluSp	3'UTR	None	0
AK055590	CPR1	CSPR1 gene of unknown function	1	AluSx,AluSq	5'UTR?	AluSq,AluSx	839,839
AK055753	in MPST	in Mercaptopyruvate sulfurtransferase	22	AluSp	Unknown	AluJb	517
AK055767	Putative gene	Unknown Function	19	AluJo	Unknown	None	0
AK055769	Putative gene	Unknown Function	5	AluSq	Unknown	None	0
AK055813	Putative gene	Unknown Function	9	AluJo,AluSx	Unknown	AluSx,AluJo	1774,1774
AK055832	Putative gene	Unknown Function	17	AluSx	Unknown	AluSx	636
AK055858	in DPYS	in Dihydropyrimidinase	8	AluSx	Unknown	AluSx	365
AK055859	in CA5A	in Carbonic anhydrase VA, mitochondrial	16	AluSx	Unknown	None	0
AK055876	Putative gene	Unknown Function	14	AluY	Unknown	AluJo	3239
AK055878	in ZAK	in Sterile-alpha motif and leucine zipper containing kinase AZK (Mixed lineage kinase-related kinase MRK-alpha)	2	AluJb	Unknown	None	0
AK055910	in ZBTB1	in Zinc finger and BTB domain containing 1	14	AluSg1	Unknown	AluJo	949
AK055938	ZFR	Putative zinc finger protein (ZFR gene)	5	AluJb	5'UTR	AluSx	2835
AK055956	FLJ31394	Hypothetical protein FLJ31394	11	AluSx,AluJo	3'UTR	AluJo,AluSx	389,389
AK055957	Putative gene	Unknown Function	12	AluSq	Unknown	AluY	852
AK055981	in FLJ37393	in Hypothetical protein FLJ37393	15	AluJo,AluSp	Unknown	AluY,AluY	2001,686
AK056007	in BICD1	in Cytoskeleton-like bicaudal D protein homolog 1.	12	AluSx	Unknown	None	0
AK056042	KIAA1641	Melanoma-associated antigen (Fragment).	2	AluSx	3'UTR	None	0
AK056070	Putative gene	Unknown Function	3	AluSc	Unknown	AluSq	1229
AK056116	FLJ20280	hypothetical protein FLJ20280	4	AluSx	3'UTR	AluY	711
AK056119	Putative gene	Unknown Function	8	AluSx	Unknown	AluJo	628
AK056196	Putative gene	Unknown Function	4	AluSx	3'UTR	AluSg	3231
AK056223	in SART1	in SART-1 (Squamous cell carcinoma antigen RECOGNISED BY T cells)	11	AluJb	Unknown	None	0
AK056260	Putative gene	Unknown Function	20	AluSg/x,AluY,AluJo,AluSx	Unknown	AluJo,AluSg/x,AluSg/x,AluSg/x	290,454,758,885
AK056265	in FLJ25006	in FLJ25006	17	AluSx	Unknown	None	0
AK056272	in STAG3	in Stromal antigen 3	7	AluSp	Unknown	AluJo	569
AK056323	in FLJ10979	in Hypothetical protein FLJ10979	17	AluSx,AluSc	Unknown	None,None	0,0
AK056358	Putative gene	Unknown Function	9	AluSx	Unknown	None	0
AK056360	in CYCS	in Cytochrome c.	7	AluSq,AluSp	Unknown	AluSp,AluSq	752,752
AK056435	KIAA1838	KIAA1838	6	AluSx	3'UTR	AluSc	951
AK056449	in MYOZ3	in Myozenin 3	5	AluSx	Unknown	None	0
AK056550	in SINCOILIN	in SINCOILIN	1	AluSx	Uknown	None	0
AK056659	ZNF555	ZNF555	19	AluSx	3'UTR	None	0
AK056686	FLJ39426	D-PCa-2 splice family members	15	AluJb,AluSx,AluJb	3'UTR	AluSx,AluSx,AluSx	2417,3179,3720
AK056779	Putative gene	Unknown Function	8	AluSq	Unknown	Alu	1138
AK056786	Putative gene	Unknown Function	1	AluSq	3'UTR	AluSp	3534
AK056836	Putative gene	Unknown Function	22	AluJb	Unknown	None	0
AK056840	in MBNL2	in Muscleblind-like 2	13	AluYb8	Unknown	None	0
AK056847	in CARD11	in Membrane-associated guanylate kinase	7	AluSg	Unknown	None	0
AK056902	in HINT1	in Histidine triad nucleotide binding protein 1	5	AluJb	Unknown	None	0
AK056917	SHFM3	Split hand/foot malformation (ectrodactyly) type 3	10	AluSc	5'UTR?	AluJo	3358
AK057020	in CARKL	in Carbohydrate kinase-like	17	AluSx	Unknown	None	0
AK057080	in PABPC1	in Poly(A) binding protein, cytoplasmic 1	8	AluSx,AluSp	Unknown	FAM,AluSx	563,883
AK057102	in TXNL	in Thioredoxin-like 32kDa	18	AluSx	Unknown	AluJo	1686
AK057103	in ZNF318	in Similar to endocrine regulator.	6	AluSx	Unknown	None	0
AK057118	in ACBD3	in Golgi resident protein GCP60	1	AluSg	Unknown	None	0
AK057126	in NCOA3	in Nuclear receptor coactivator 3	20	AluJo	Unknown	AluSx	434
AK057128	in FGD5	in FYVE, RhoGEF and PH domain containing 5	3	AluSx	Unknown	None	0
AK057132	in P2RX5	in Similar to purinergic receptor P2X, ligand-gated ion channel, 5.	17	AluSg,AluSx	Unknown	AluSx,AluSg	1225,1225
AK057142	FLJ32580	FLJ32580 protein	17	AluJb,AluY	3'UTR	AluSx,AluJb	305,1015
AK057146	MYO5A	Myosin VA (heavy polypeptide 12, myoxin)	15	AluSp	Unknown	None	0
AK057156	Putative gene	Unknown Function	X	AluY,AluSx	Unknown	None,None	0,0
AK057160	MPP5	Membrane protein, palmitoylated 5 (MAGUK p55 subfamily member 5)	14	AluSg	3'UTR	AluSq	4536
AK057161	in MEF2B	in MADS box transcription enhancer factor 2, polypeptide B (myocyte enhancer factor 2B)	19	AluSg/x,AluSx	Unknown	AluSx,AluSg/x	772,772
AK057170	Putative gene	Unknown Function	3	AluJb	Unknown	FLAM_C	485
AK057177	in L3MBTL2	in l(3)mbt-like 2 (Drosophila)	22	AluSx	Unknown	AluSq	3507
AK057205	in PLEKHA2	in Pleckstrin homology domain containing, family A (phosphoinositide binding specific) member 2	8	AluJo	Unknown	None	0
AK057355	FLJ32793	Hypothetical protein FLJ32793, in LOC339834	3	AluSx	3'UTR?	None	0
AK057425	in NTF3	in Neurotrophin 3	12	AluY	Unknown	None	0
AK057519	FLJ32957	Hypothetical protein	X	AluY	3'UTR	FLAM_A	2804
AK057527	FLJ32965.	Hypothetical protein	X	AluY	3'UTR	FRAM	5194
AK057546	AKAP9	A kinase (PRKA) anchor protein (yotiao) 9	7	AluJb	5'UTR	AluSq	1600
AK057547	PYGM	Phosphorylase, glycogen; muscle (McArdle syndrome, glycogen storage disease type V)	11	AluSx	5'UTR	None	0
AK057574	in NFATC3	in Nuclear factor of activated T-cells, cytoplasmic, calcineurin-dependent 3	16	AluSp	Unknown	None	0
AK057576	in CHFR	in Ubiquitin ligase protein CHFR	12	AluSg/x	Unknown	AluJb	1189
AK057587	SEC22L	Sec22 homolog	3	AluSg	5'UTR	AluSg/x	227
AK057594	Putative gene	Unknown Function	17	AluY	Unknown	None	0
AK057595	in TCF7	in Transcription factor 7 (T-cell specific	5	AluSx	Unknown	None	0
AK057599	in STIM1	in Stromal interaction molecule 1	11	AluJo	Unknown	FLAM_A	1033
AK057604	CRYZL1	Crystallin zeta-like 1 isoform b	21	AluSc	3'UTR	AluSq	1723
AK057606	in MAP3K5	in Mitogen-activated protein kinase kinase kinase 5	6	AluSg	Unknown	None	0
AK057612	in FLJ41210	in FLJ41210	2	AluSx	Unknown	None	0
AK057623	FLJ33061	Hypothetical FLJ33061	1	AluJb	Unknown	AluSx	514
AK057624	Putative gene	Unknown Function	19	AluYd2,AluSg	Unknown	None,None	0,0
AK057639	in UBE2B	in Ubiquitin-conjugating enzyme E2B	5	AluSg	Unknown	None	0
AK057663	LOC285074	Anaphase-promoting complex 1	2	AluSx	5'UTR	AluSp	16710
AK057666	in FLJ44651	in Similar to Human leptin receptor	5	AluJb	Unknown	None	0
AK057669	in PURB	in Purine-rich element binding protein B	7	AluSq	Unknown	None	0
AK057672	in DLGAP4	in Disks large-associated protein 4 (DAP-4)	20	AluSx	Unknown	None	0
AK057681	FLJ42731	FLJ42731 protein	11	AluY	5'UTR	None	0
AK057698	in USP39	in Ubiquitin specific protease 39	2	AluJo	Unknown	AluSx	505
AK057701	Putative gene	Unknown Function	X	AluSc,AluJo	3'UTR?	FLAM_C,FLAM_C	770,477
AK057702	ZNF323	Zinc finger protein 323	6	AluJo	5'UTR	FRAM	707
AK057719	in ENG	in Endoglin (Osler-Rendu-Weber syndrome 1)	9	AluSx	3'UTR	AluSq	944
AK057722	in SVIL	in Supervillin	10	AluJo	Unknown	AluJo	1520
AK057728	in FLJ10276	in Hypothetical protein FLJ10276	1	AluY	Unknown	None	0
AK057735	FLJ25006	Hypothetical protein FLJ25006.	17	AluSx	3'UTR	AluSg/x	1308
AK057747	Putative gene	Unknown Function	17	AluJb	Unknown	None	0
AK057769	SMYD4	SET and MYND domain containing 4	17	AluY,AluSx	3'UTR	FRAM,FRAM	1766,1468
AK057798	Putative gene	Unknown Function	16	AluSg	Alu CDS	None	0
AK057815	in ACACA	in Acetyl-CoA carboxylase 1 (Fragment).	17	AluSx	Unknown	AluSq/x	1968
AK057831	FLJ25102	Hypothetical protein FLJ25102	2	AluSx	3'UTR	AluSx	2405
AK057833	Cyt19	Cyt19	10	AluSx	Unknown	AluSx	1132
AK057872	FLJ25143	Hypothetical protein FLJ25143	2	AluJo	3'UTR	AluSp	2819
AK057894	in RHOBTB3	in Rho-related BTB domain containing 3.	5	AluYc2	Unknown	AluSx	883
AK057901	Putative gene	Unknown Function	1	AluY,AluSx,AluSq	Unknown	AluY,AluY,FRAM	1343,868,942
AK057966	LOC152185	LOC152185	3	AluSq	3'UTR	AluJb	4214
AK057995	in FLJ12847	in Hypothetical protein FLJ12847	8	AluSx	Unknown	None	0
AK058036	in ANK1	in Ankyrin 1 isoform 2	8	AluSp	Unknown	None	0
AK058074	in GCND2	in Glucosaminyl (N-acetyl) transferase 2 isoform	6	AluJb	Unknown	None	0
AK058081	in GMDS	in GDP-mannose 4 6-dehydratase	6	AluSq	Unknown	None	0
AK058118	Putative gene	Unknown Function	7	AluJb	Unknown	AluYc2	1035
AK074031	in FLJ00072	in FLJ00072 protein	8	AluSp	Unknown	AluJo	415
AK074032	TRPV3 or FLJ00078	Cation channel TRPV3	17	AluJb,AluSx	3'UTR	AluSx,AluJb	471,471
AK074069	FLJ00140	B-cell novel protein isoform 3.	19	AluSg/x,AluSx,AluSx,AluJo	CDS	AluJb,AluJo,AluJo,AluJo/FLAM	237,582,582,267
AK074091	FLJ00162 or L3MBTL2	l(3)mbt-like 2 (Drosophila)	22	AluSx,AluSp	5'UTR	AluSp,AluSx	383,383
AK074092	MAGED1 or FLJ00163	MAGE tumor antigen CCF.	X	AluJo	3'UTR	AluSp	412
AK074105	FLJ00176	Torsin family 2, member A	9	AluSx,AluJb	3'UTR	AluJb,AluSx	748,748
AK074139	FLJ00212	C1ORF24	1	AluJo	3'UTR	AluSx	1319
AK074144	FLJ00217 or RN31 or ISGF3-gamma	Human IFN-responsive transcription factor subunit mRNA, complete cds	14	AluSq	3'UTR	AluJo	10816
AK074156	FLJ00229	FLJ00229 protein	3	AluSp,AluSx	3'UTR	AluSx,AluSp	719,719
AK074226	in CGI-85	in CGI-85	11	AluSx	Unknown	None	0
AK074311	NUP43	Nucleoporin 43kDa	6	AluSc	3'UTR	AluSq	1530
AK074339	in RPL7L1	in Ribosomal protein L7-like 1.	6	AluSx	Unknown	AluSp	858
AK074453	Putative gene	Unknown Function	1	AluJb,AluSg/x	Unknown	AluSg/x,AluJb	255,255
AK074644	in FLJ43708	in FLJ43708	6	AluY	Unknown	None	0
AK075104	ACBD4	Acyl-Coenzyme A binding domain containing 4	17	AluSg1	CDS	AluSx	441
AK075118	FLJ90637.	Hypothetical protein FLJ90637	1	AluSx	Unknown	AluJo	1099
AK075260	RP4-622L5	Hypothetical protein RP4-622L5	1	AluY,AluSx	3'UTR	AluSx,AluSp	528,222
AK090398	in MGC41945	in MGC41945	9	FRAM	Unknown	AluY	392
AK090400	FLJ00277	FLJ00277 protein	19	AluSg	3'UTR	None	0
AK090403	Putative gene	Unknown Function	15	AluSx	Unknown	None	0
AK090407	FLJ00297	FLJ00297 protein	17	AluSq	5'UTR	AluJb	312
AK090408	in LOC197322 protein	in Similar to PEROXISOMAL-COENZYME A SYNTHETASE	16	AluSx	Unknown	AluSx	715
AK090425	TNRC5 or FLJ00338	Trinucleotide repeat containing 5	6	AluSx	5'UTR	AluSq	792
AK090432	in PDLIM2	in PDZ-LIM protein mystique	8	AluSx,AluSp	3'UTR	AluSp,AluJo	1225,415
AK090434	in FLJ00351	in Similar to MITOCHONDRIAL CARNITINE/ACYLCARNITINE CARRIER PROTEIN.	11	AluY,AluSx,AluY	3'UTR	AluSx,AluSx,AluJb	1354,1052,2188
AK090437	RCP	Rab-coupling protein.	8	AluSq,AluSq,AluJb	3'UTR	AluSx,AluSx,AluSx	2112,2827,3646
AK090441	FLJ00361 or PPIL4	Member of the cyclophilin family of peptidylprolyl isomerases	6	FRAM	3'UTR	AluSx	119
AK090463	in RAB40C	in RAR (RAS like GTPASE) like	16	AluSx	Unknown	AluJb	732
AK090466	in DDOST	in Dolichyl-diphosphooligosaccharide-protein glycosyltransferase.	1	AluSx,AluY	3'UTR	AluSx,AluSx	1662,2319
AK090469	CAPS	Calcyphosine	19	AluSx,AluSx,AluSg	5'UTR	None,None,None	0,0,0
AK090477	FLJ00399	FLJ00399 protein	14	AluSg	3'UTR	AluY	375
AK090501	in BNIP2	in BCL2/adenovirus E1B 19kDa interacting protein 2	15	AluSx	Unknown	None	0
AK090503	in AKNA	in Similar to AT-hook transcription factor AKNA	9	AluSx	Unknown	None	0
AK090518	in TNPO1	in Transportin 1 (Importin beta-)2 (Karyopherin beta-2) (M9 region interaction protein) (MIP).	5	AluSq,AluSx	Unknown	None,None	0,0
AK090525	in STARD10	in START domain containing 10	11	AluSq	Unknown	None	0
AK090527	in FLJ25361	in Hypothetical protein FLJ25361	2	AluSg	Unknown	None	0
AK090530	DPH2L1	Candidate tumor suppressor (DPH2L1)	17	AluY	5'UTR	None	0
AK090532	in ITGA3	in Integrin, alpha 3 (antigen CD49C, alpha 3 subunit of VLA-3 receptor)	17	AluJb	Unknown	None	0
AK090555	in KIAA0676	in KIAA0676 protein isoform b	5	AluSx	Unknown	AluSx	330
AK090596	in PTPN14	in Member of the protein tyrosine phosphatase (PTP)	1	AluJb	Intron	AluY	3222
AK090616	LOC283437	LOC283437	12	AluSx	3'UTR	AluSp	3136
AK090649	in FLJ33330	in FLJ33330	10	AluY	Unknown	FLAM_C	376
AK090650	NACA	Nascent-polypeptide-associated complex alpha polypeptide	12	AluSx,AluSp,AluSx	3'UTR	AluSg,AluSg,AluSg	3869,4162,4650
AK090654	Putative gene	Unknown Function	8	AluSg	Unknown	AluJb	434
AK090656	FLJ25168	Hypothetical protein FLJ25168	17	AluSx	5'UTR	None	0
AK090661	AP2A1	Adaptor-related protein complex 2, alpha 1 subunit	19	AluSx	Unknown	None	0
AK090666	in FLJ45880	in FLJ45880	3	AluSp	Unknown	None	0
AK090689	FLJ33370	FLJ33370 protein	19	AluSx	3'UTR	None	0
AK090690	in CD3Z	in T-cell receptor zeta chain isoform 2 precursor	1	AluJo	Unknown	None	0
AK090699	in KIAA1576	in Hypothetical protein KIAA1576	16	AluSx	Unknown	None	0
AK090701	Putative gene	Unknown Function	17	AluJb	Unknown	FRAM	635
AK090734	Putative gene	Unknown Function	19	AluSx	3'UTR	None	0
AK090747	THTPA	Thiamine triphosphatase	14	AluSc,AluSx	3'UTR	AluSx,AluSc	1240,1240
AK090754	in FLJ45880	in FLJ45880	3	AluY,AluSp,AluSp	Unknown	AluSp,AluY,AluY	1465,1465,1465
AK090756	LOC285671	Similar to PROTEIN-TYROSINE PHOSPHATASE YVH1	5	AluJo	3'UTR	AluSg/x	15919
AK090760	Putative gene	Unknown Function	2	AluSx	Unknown	None	0
AK090766	FLJ33447	Hypothetical protein FLJ33447	15	AluSx	3'UTR	FRAM	6166
AK090770	in FLJ23476	in Ischemia/reperfusion inducible protein transcript variant 1	1	FLAM_C,AluSx	Unknown	AluSx,FLAM_C	1162,1615
AK090791	in C10orf83	in C10orf83	10	AluSx	Unknown	None	0
AK090801	QPRT	Quinolinate phosphoribosyltransferase (nicotinate-nucleotide pyrophosphorylase (carboxylating))	16	AluJo,AluSg	Unknown	AluJo,AluJo	419,710
AK090824	DEPDC4	DEP domain containing 4	12	AluY,FRAM	3'UTR	AluSx,FLAM_A	2551,187
AK090830	in USP8	in Ubiquitin specific protease 8	15	AluJb	Unknown	None	0
AK090834	MCCC2	Methylcrotonoyl-Coenzyme A carboxylase 2 (beta)	5	AluSx	Unknown	FLAM_C	3293
AK090842	FLJ33523	FLJ33523 protein	20	AluSq,AluSx	Unknown	AluSx,AluSq	1374,1374
AK090865	KIAA0608	KIAA0608	10	AluSx	5'UTR	AluSq	3860
AK090873	in PSPC1	in PSPC1 protein	13	AluJb	Unknown	AluY	1806
AK090874	C6ORF133	Encoding ubiquitin ligase E3 alpha-II	6	AluSx	5'UTR	None	0
AK090910	in HPSE	in Heparanase	4	AluSx,AluJo	Unknown	AluJo,AluSx	423,423
AK090912	in SLC19A3	in Solute carrier family 19, member 3	2	AluSq/x	Unknown	None	0
AK090913	FLJ33594	Hypothetical protein FLJ33594.	2	AluSc	3'UTR	AluJo	677
AK090916	Putative gene	Unknown Function	19	AluSx	Unknown	None	0
AK090920	in EPBL1	in Erythrocyte membrane protein band 4.1 (EPB41)	20	AluY	Unknown	None	0
AK090976	Putative gene	Unknown Function	9	AluSp	Unknown	None	0
AK090987	in LOC148206 protein	in LOC148206 protein	19	AluSx,AluSq	Unknown	AluY,AluY	1353,1847
AK090999	Putative gene	Unknown Function	18	AluSq	Unknown	FLAM_A	81
AK091021	in LPHN1	in Lectomedin-2.	19	AluSx,AluSx,AluJo	Unknown	AluSx,AluJo,AluSx	872,533,770
AK091025	FLJ33706	Hypothetical protein FLJ33706	20	AluSx,AluJb	3'UTR	AluJb,AluYc2	1416,738
AK091030	PTD008	UPF0139 protein CGI-140 (PTD008) (My006 protein).	19	AluSx	5'UTR	None	0
AK091053	FLJ23322	Hypothetical protein FLJ23322	22	AluSp	3'UTR	AluSx	2285
AK091067	in XPA	in Xeroderma pigmentosum, complementation group A	9	AluSx	Unknown	None	0
AK091115	TM7SF3	Transmembrane 7 superfamily member 3	12	AluJo	5'UTR	None	0
AK091139	Putative gene	Unknown Function	17	AluJo	Unknown	None	0
AK091184	NANS	N-acetylneuraminic acid synthase (sialic acid synthase)	9	AluJo	5'UTR	AluSx	1352
AK091185	C9ORF12	C9ORF12	9	AluSg	Unknown	None	0
AK091190	LOC283130	LOC283130	11	AluY	3'UTR	AluJb	5356
AK091191	Putative gene	Unknown Function	1	AluJo	Unknown	AluSx	2976
AK091223	FLJ33904	Hypothetical protein FLJ33904	7	AluSg,AluJb	3'UTR	AluJb,AluSg	889,889
AK091241	Putative gene	Unknown Function	7	AluSx,AluSx	Unknown	None,None	0,0
AK091244	Putative gene	Unknown Function	15	AluJo	Unknown	AluJb	849
AK091275	Putative gene	Unknown Function	11	AluJb	Unknown	None	0
AK091332	Putative gene	Unknown Function	3	AluSg1	Unknown	None	0
AK091375	FLJ34056	FLJ34056 protein	5	AluSq	3'UTR	AluSq	648
AK091380	in ZNF337	in ZNF337	20	AluY	Unknown	None	0
AK091389	ZNF611	ZNF611	19	AluY	3'UTR	AluSg/x	3794
AK091407	MCART1	Mitochondrial carrier triple repeat 1	9	FLAM_C	3'UTR	AluJb	168
AK091409	FLJ34090	Hypothetical protein FLJ34090	5	AluY	3'UTR	None	0
AK091419	Putative gene	Unknown Function	17	AluJb	Unknown	None	0
AK091456	Putative gene	Unknown Function	16	AluJb,AluSg	Unknown	AluSg,AluJb	321,321
AK091529	in LOC147080	in Arf-like	17	AluJb	Unknown	None	0
AK091575	Putative gene	Unknown Function	2	AluY	5'UTR	None	0
AK091580	Putative gene	Unknown Function	7	AluY	Unknown	None	0
AK091585	KIAA1829	Similar to ZINC FINGER PROTEIN 91	19	AluSx	3'UTR	AluSp	1253
AK091606	MGC11335	MGC11335	16	AluSq	Unknown	None	0
AK091614	FLJ42731	Similar to Homo sapiens KE03 protein.	11	AluY	5'UTR	None	0
AK091619	in KIF1A	in Heavy chain kinesin member 1A	2	AluJo,AluSg	Unknown	AluSg,AluJo	358,358
AK091638	FLJ34319	FLJ34319 protein	8	AluSg/x	5'UTR	None	0
AK091666	in C9ORF4	in C9ORF4	9	AluSg,AluJb,AluSx	Unknown	AluJb,AluSg,AluSg	1023,1023,1403
AK091678	in LOC51234	in LOC51234	15	AluSq	Unknown	AluSx	1355
AK091690	MLLT4	HGC6.4 protein	6	AluY	3'UTR	None	0
AK091722	Putative gene	Unknown Function	X	AluJo,AluSp,AluJo	Unknown	AluSx,AluSx,FLAM_A	1294,622,1219
AK091784	POLR2J2	RPB11b1beta protein	7	AluSx	3'UTR?	AluSx	1372
AK091785	in C9ORF10	in C9ORF10	9	AluSx	Unknown	None	0
AK091812	Putative gene	Unknown Function	5	AluSc	Unknown	None	0
AK091821	FLJ34502	Hypothetical protein FLJ34502	1	AluSg,AluJo	3'UTR	AluSg,AluSg	1499,2048
AK091825	Putative gene	Unknown Function	1	AluSx	Unknown	None	0
AK091827	KIAA1514 or SDK2	Sidekick homolog 2	17	AluSx	5'UTR	AluSq	1706
AK091858	in MARS	in Methionine-tRNA synthetase	12	AluJo	Unknown	AluSg	331
AK091893	in TBC1D14	in TBC1 domain family, member 14 or KIAA1322	4	AluSp	Unknown	None	0
AK091909	in ARG99	in Similar to ARG99 protein	12	AluSx,AluJo	Unknown	AluJo,AluSx	2198,2198
AK091918	Putative gene	Unknown Function	1	AluY	5'UTR	AluY	997
AK092002	SEC14L4	SEC14-like 4 (S. cerevisiae)	22	AluSx	3'UTR	AluSx	3580
AK092080	Putative gene	Unknown Function	19	AluSp	Unknown	AluSg	2046
AK092110	ZNF491	ZNF491	19	AluSg	3'UTR	AluJo	818
AK092116	ZNF563	ZNF563	19	AluSp	3'UTR	AluJb	3395
AK092137	NAG11.	NAG11.	9	AluSc	Unknown	AluSx	1271
AK092159	Putative gene	Unknown Function	2	AluJb	Unknown	Alu	625
AK092175	LOC220869	COBW domain containing protein 3.	9	AluSx	5'UTR	AluY	2403
AK092223	in GOLGA	in Golgi autoantigen, golgin subfamily a, 3	12	AluSx,AluSx	Unknown	AluSx,AluSx	687,687
AK092228	FLJ34909	Similar to BIFUNCTIONAL METHYLENETETRAHYDROFOLATE DEHYDROGENASE/CYCLOHYDROLASE, MITOCHONDRIAL PRECURSOR.	3	AluSc	5'UTR	AluSp	10264
AK092230	FLJ34911	Hypothetical protein FLJ34911.	1	AluSx	3'UTR	AluSp	1746
AK092315	SLC35E2	Solute carrier family 35, member E2, mRNA	1	AluSg	3'UTR	AluJo	432
AK092322	LOC283575	LOC283575	14	AluSx	3'UTR	AluSx	1928
AK092344	in DNM2	in Dynamin 2	19	AluSx	Unknown	AluJo	584
AK092350	in NBR2	in NBR2	17	FLAM_C	Unknown	FLAM_C	548
AK092373	in FLJ46495	in FLJ46495	17	AluSx	Unknown	AluSg	2146
AK092396	Putative gene	Unknown Function	19	AluSx,AluSg	Unknown	AluSg,AluSx	669,669
AK092419	in PNAS-4	in Apoptosis-related protein PNAS-4	1	AluY	Unknown	None	0
AK092429	ESAM	Endothelial cell adhesion molecule	11	AluJb	5'UTR	None	0
AK092443	in TRPV2	in Transient receptor potential cation channel, subfamily V, member 2	17	AluSx	Unknown	None	0
AK092537	Putative gene	Unknown Function	2	AluSx	Unknown	AluSq	751
AK092544	FLJ35225	Hypothetical protein FLJ35225	8	AluY,AluSx	3'UTR	AluSx,AluY	948,948
AK092547	in EIF3S1	in Eukaryotic translation initiation factor 3, subunit 1 alpha, 35kDa	15	AluSx,AluSq,AluSx	Unknown	None,None,None	0,0,0
AK092550	Putative gene	Unknown Function	7	AluSg/x	Unknown	AluSg/x	219
AK092554	in TMPRSS2	in Transmembrane protease serine 2	21	AluSp	Unknown	None	0
AK092557	TRPV3	Vanilloid receptor like 3 protein splice variant b.	17	AluSx	3'UTR	AluSx	3689
AK092559	FLJ35240	Hypothetical protein FLJ35240	19	AluSg,AluY	3'UTR	AluSq,AluSg	670,964
AK092560	Putative gene	Unknown Function	6	AluY	Unknown	None	0
AK092569	SLC6A9	Solute carrier family 6 (neurotransmitter transporter, glycine), member 9	1	AluJb,AluY	Unknown	AluY,AluJb	265,265
AK092575	Putative gene	Unknown Function	15	AluSx	Unknown	None	0
AK092612	CYP4FA	Cytochrome P450 family 4 subfamily F	19	AluSx	5'UTR	AluSx	573
AK092614	APOBEC3G	Apolipoprotein B mRNA editing enzyme catalytic	22	AluSq,AluSq	5'UTR	AluSq,AluSq	457,457
AK092616	Putative gene	Unknown Function	X	AluSq	Unknown	None	0
AK092621	in ACC2	in Acetyl-CoA carboxylase 2	12	AluJb,AluSg/x	Unknown	AluJo,AluSg/x	1687,799
AK092626	in PRPSAP1	in Phosphoribosyl pyrophosphate synthetase-associated protein 1	17	AluSp	Unknown	None	0
AK092630	Putative gene	Unknown Function	17	AluJo	Unknown	None	0
AK092633	Putative gene	Unknown Function	6	AluSq	Unknown	None	0
AK092641	in FLJ38991	in Probable inner membrane protein OXA1L2, mitochondrial precursor	4	AluSx,AluSq	Unknown	AluSq,AluSx	529,529
AK092643	in CHK	in Choline kinase	11	AluSp	Unknown	None	0
AK092660	Putative gene	Unknown Function	9	AluSq,AluSq	Unknown	AluSq,AluSq	1407,1407
AK092810	NDUFS1	NDUFS1 encoding NADH dehydrogenase (ubiquinone) Fe-S protein 1	2	AluSg,AluSq/x,AluSx	5'UTR	AluSg1,AluSx,AluSx	697,736,601
AK092816	FLJ35497	Hypothetical protein FLJ35497	11	AluY	3'UTR	AluSx	793
AK092826	MAWBP	MAWD binding protein (Unknown protein 32 from 2D-page of liver tissue).	10	AluSx	3'UTR	AluJo	1274
AK092829	NASP	H1 histone binding protein	1	AluSx	Unknown	FLAM_C	5684
AK092831	KIAA1928 or RGRP	KIAA1928	1	AluSg,AluJb	Unknown	AluJb,AluSg	557,557
AK092834	DHRS2	Dehydrogenase/reductase (SDR family) member 2	14	AluJo	5'UTR	None	0
AK092837	in XYLT1	in Xylosyltransferase I	16	AluSx,AluSx	Unknown	None,None	0,0
AK092851	In ECE1	in Endothelin converting enzyme 1	1	AluSx	Unknown	None	0
AK092863	in CNDP2	in Glutamate carboxypeptidase	18	AluSx	Unknown	None	0
AK092900	in ARL10C	in ADP-ribosylation factor-like 10C	3	AluSx,AluJb	Unknown	AluJb,AluSx	1010,1010
AK092957	in VIL2	in Villin 2	6	AluSx	5'UTR	AluSx	1896
AK092971	RABL2A	RAB, member of RAS oncogene family-like 2A	2	AluSq	Unknown	AluJo	504
AK092985	Putative gene	Unknown Function	12	AluSx	Unknown	Alu	135
AK092997	in NDE1	in Nuclear distribution gene E homolog 1	16	AluSx	Unknown	None	0
AK093022	Putative gene	Unknown Function	8	AluSq	Unknown	FLAM_C	791
AK093088	Putative gene	Unknown Function	3	AluSx	Unknown	None	0
AK093095	FLJ35776	Hypothetical protein FLJ35776	18	AluSc	3'UTR	AluSx	1913
AK093261	Putative gene	Unknown Function	1	AluJo	Unknown	AluSq	612
AK093418	SEC14L4	SEC14 protein is a phophatidylinositol transfer protein that is essential for biogenesis of Golgi-derived transport vesicles	22	AluSx	Unknown	AluSx	3580
AK093448	SEC14L4	SEC14p-like protein TAP3	22	AluSx	Unknown	AluSx	3580
AK093547	Putative gene	Unknown Function	1	AluSg/x	Unknown	AluJo	1159
AK093548	in FLJ10877 or TNRC15	in Hypothetical protein FLJ10877	2	AluSx	Unknown	AluJb	1348
AK093549	Putative gene	Unknown Function	10	AluSx	Unknown	None	0
AK093581	in FLJ21588	in Hypothetical protein FLJ21588.	22	AluJb	Unknown	None	0
AK093582	EYA2	Eyes absent homolog 2	20	AluSx	Unknown	AluSx	722
AK093598	in LONP	in Peroxisomal lon protease.	16	AluSx	Unknown	None	0
AK093599	FLJ36280	Hypothetical protein FLJ36280	3	AluSg,AluSg	3'UTR	AluSx,AluSx	5588,5588
AK093612	in SLC19A2	in Solute carrier family 19 (thiamine transporter), member 2	1	AluSq	Unknown	FRAM	1535
AK093625	ARPC2	One of seven subunits of the human Arp2/3 protein complex	2	AluSx,AluSp	5'UTR	AluJo,AluSq	621,683
AK093628	Putative gene	Unknown Function	15	AluY	Unknown	None	0
AK093632	in GRK5	in G protein-coupled receptor kinase 5.	10	AluSp	Unknown	None	0
AK093635	APOBEC3G	APOBEC3G	22	AluSq,AluSq	Unknown	None,None	0,0
AK093649	in CLDN12: claudin 12	in GTP1/OBG sub-domain containing protein	7	AluSc	Unknown	None	0
AK093656	in LOC90693	in LOC90693 protein	7	AluSx	Unknown	None	0
AK093680	Putative gene	Unknown Function	4	AluSx	Unknown	None	0
AK093687	in PDPK1	in 3-phosphoinositide dependent protein kinase-1	16	AluSg/x	Unknown	None	0
AK093696	Putative gene	Unknown Function	2	AluSx,AluSc	Unknown	AluSc,AluSx	1070,1070
AK093716	CMD	Calcium modulating ligand	5	AluSg/x,AluSg	Unknown	AluSg,AluJo	1186,541
AK093749	in HIF1A	in Hypoxia-inducible factor 1, alpha subunit (basic helix-loop-helix transcription factor)	14	AluSx	Unknown	None	0
AK093750	in ZNF226	in ZNF226	19	AluJo,AluY	Unknown	None,None	0,0
AK093770	in MSF	in MSF	17	AluSg	Unknown	None	0
AK093779	in FADS2	in Delta-6 fatty acid desaturase	11	AluSx	Unknown	None	0
AK093791	in C11ORF2	in C11ORF2	11	AluSq	Unknown	AluSx	1215
AK093795	ATP5O	ATP synthase, H+ transporting, mitochondrial F1 complex, O subunit (oligomycin sensitivity conferring protein)	21	AluSx	Unknown	None	0
AK093800	FLJ40705.	Hypothetical protein FLJ40705.	9	AluSx	Unknown	None	0
AK093811	FLJ36492	Hypothetical protein FLJ36492, Ubiquitin thiolesterase, family 2	17	AluSp	3'UTR	FAM	12513
AK093812	LOC151194	LOC151194	2	AluSq	3'UTR	AluSq	1614
AK093815	in LAT	in Linker for activation of T cells (36 kDa phospho-tyrosine adaptor protein)	16	AluJb	Unknown	None	0
AK093833	in SOX5	in SRY (sex determining region Y)-box 5	12	AluSg	Unknown	None	0
AK093848	RUFY1	RUN and FYVE domain containing 1	5	AluSx	5'UTR	AluY	768
AK093860	in KIAA0792	in KIAA0792 protein	1	AluSx	Unknown	None	0
AK093872	Putative gene	Unknown Function	22	AluSx	Unknown	FRAM	457
AK093896	in MECP2	in Methyl CpG binding protein 2	X	AluSq,AluSq	Intron	AluJo,AluSq	181,763
AK093903	Putative gene	Unknown Function	2	AluSx	Unknown	AluSx	865
AK093904	CHST6	Carbohydrate (N-acetylglucosamine 6-O) sulfotransferase 6	16	AluSx,AluSx	Unknown	AluSx,AluSx	407,407
AK093913	Putative gene	Unknown Function	17	AluSx,AluSx,AluSx	Unknown	AluSx,AluSx,AluSx	695,695,1506
AK093918	in TOP1	in DNA topoisomerase I	20	AluJb,AluY	Unknown	None,None	0,0
AK093948	MCOLN3 or FLJ11006	Mucolipin-3 (MCOLN3)	1	AluJo	5'UTR	None	0
AK093950	in SSTR2	in Somatostatin receptor 2	17	AluSq	Unknown	None	0
AK093957	Mir-145	Mir-145	5	AluSq,AluSq	Unknown	None,None	0,0
AK093965	DNAJC7	DnaJ (Hsp40) homolog, subfamily C, member 7	17	AluJb	Unknown	None	0
AK093968	in KCNMA1	in BK variant stretch-activated Kca channel.	10	AluSq	Unknown	AluSg	2250
AK093977	RFX2	Regulatory factor X2 isoform b	19	AluSx	5'UTR	FRAM	10643
AK094001	Putative gene	Unknown Function	2	AluJo	Unknown	None	0
AK094004	in ARHGEF12	in Rho guanine nucleotide exchange factor (GEF) 12	11	AluSx	Unknown	None	0
AK094029	Putative gene	Unknown Function	3	AluY,AluSq	Unknown	None,None	0,0
AK094034	POLR2F	Polymerase (RNA) II (DNA directed) polypeptide F	22	AluSq	3'UTR	AluSx	8955
AK094038	in CDA08	in T-cell immunomodulatory protein precursor (TIP protein) (CDA08).	16	AluSx	Unknown	None	0
AK094063	Putative gene	Unknown Function	19	AluSx	Unknown	None	0
AK094115	Putative gene	Unknown Function	3	AluSq,AluSx	Unknown	AluSx,AluSq	452,452
AK094217	in HDAC9	in Histone deacetylase 9a (HDAC9)	7	AluY	Unknown	None	0
AK094235	in ELP4	in Elongation protein 4 homolog	11	AluSx,AluJo	Unknown	AluJo,AluSx	1386,1386
AK094246	in SCLY	in Selenocysteine lyase	2	AluSx	Unknown	None	0
AK094248	NICN1	Nicolin 1	3	AluSp,AluSp	3'UTR	AluSp,AluSp	369,369
AK094260	in CTND2	in Catenin (cadherin-associated protein), delta 2 (neural plakophilin-related arm-repeat protein)	5	AluSx,AluSx	Unknown	AluSx,AluSx	802,802
AK094261	in MMP19.	in MMP19.	12	AluSx	Alu CDS	None	0
AK094272	in NCAM2	in Neural cell adhesion molecule 2	21	AluSg	Unknown	None	0
AK094284	in DNAJC9	in DNAJC9 encoding DnaJ (Hsp40) homolog, subfamily C, member 9.	10	AluSx,AluSx	Unknown	AluSx,FRAM	642,332
AK094291	in NTC5	in 5', 3'-nucleotidase, cytosolic	17	AluSx,AluSp	Unknown	AluSp,AluSx	605,605
AK094295	in KIAA0769 or FCHSD2	in FCH and double SH3 domains 2	11	AluSg,AluSx,AluSp	Unknown	AluSx,AluSg,FRAM	1009,1009,545
AK094299	FLJ36980	Hypothetical protein FLJ36980	8	AluSq	3'UTR	AluSg/x	1646
AK094303	in FGFR1	in Fibroblast growth factor receptor 1 isoform 5	8	AluSx,AluJo	Unknown	None,None	0,0
AK094308	in GM2A	in GM2 ganglioside activator protein	5	AluSx	Unknown	None	0
AK094311	Putative gene	Unknown Function	16	AluSc	Unknown	AluJb	1380
AK094314	in MAEA	in Erythroblast macrophage protein EMP.	4	AluSx	Unknown	AluSg	483
AK094319	15E1.2	hypothetical protein 15E1.2	12	AluY	3'UTR	AluJo	379
AK094321	in FLJ37464	in Hypothetical protein FLJ37464	16	AluY	Unknown	None	0
AK094327	in NCOA6	in Nuclear receptor coactivator 6	20	AluJo,AluJb	Unknown	AluJb,AluJo	335,335
AK094329	FLJ37010	Hypothetical protein FLJ37010, in NAG13	10	AluSx,AluJo	3'UTR	AluJo,AluSx	302,302
AK094331	in FLJ21439	in Hypothetical protein FLJ21439	15	AluJb	Unknown	Alu	406
AK094334	Putative gene	Unknown Function	3	AluJo,AluY	Unknown	AluJb,AluJo	1017,1150
AK094341	RABL2A	RAB, member of RAS oncogene family-like 2A	22	AluSq	Unknown	None	0
AK094347	in TH1L	in TH1-like protein	20	AluJb	Unknown	None	0
AK094350	in FLJ10232	in FLJ10232	9	AluYe5	Unknown	None	0
AK094363	in CHP	in Calcium binding protein P22	15	AluJb	Unknown	AluSx	649
AK094379	FLJ37060	Hypothetical protein FLJ37060	6	AluSp	3'UTR	None	0
AK094380	in UBE4B	in Ubiquitination factor E4B	1	AluSx	Unknown	None	0
AK094392	in FLJ42627	in FLJ42627	16	AluJb	Unknown	AluJb	795
AK094396	FKBP6	FK506 binding protein 6	7	AluSq	Unknown	AluJo	391
AK094412	GSTO2	GSTO2 protein	10	AluJb,AluSp,AluSp	Unknown	AluSp,AluJb,AluJb	432,432,432
AK094414	ACAS2L	ACAS2L protein.	20	AluSx	3'UTR	None	0
AK094425	in TCEA1	in Transcription elongation factor A (SII), 1	8	AluJb	Unknown	AluSx	758
AK094434	in HCMOGT-1	in Sperm antigen HCMOGT-1	17	AluSx	Unknown	FRAM/FAM	1037
AK094447	FLJ37128	Hypothetical protein FLJ37128	3	AluSx,AluSx	5'UTR?	None,None	0,0
AK094452	VN1R1	Vomeronasal receptor 1 (Pheromone receptor) (Putative G-protein coupled receptor).	19	AluSc	5'UTR	AluSx	2182
AK094455	in Protein C14orf69	in C14orf69	14	AluY	Unknown	AluSg/x	332
AK094475	Putative gene	Unknown Function	4	AluSg	Unknown	None	0
AK094491	in LOC144363,	in NADH-ubiquinone oxidoreductase complex I	12	AluY	Unknown	None	0
AK094504	FLJ37185	Serine threonine protein phosphatase 5 family member	19	AluJo	3'UTR	AluSq	722
AK094524	PAQR10	Similar to monocyte to macrophage differentiation-associated (Fragment).	7	AluSx	3'UTR	AluSg	411
AK094559	in RGS20	in Regulator of G-protein signalling 20	8	AluJo	Unknown	FAM	1535
AK094592	Putative gene	Unknown Function	9	FLAM_C,AluJb	Unknown	AluJb,FLAM_C	168,168
AK094604	Putative gene	Unknown Function	1	AluJo,AluSg/x	Unknown	AluJb,AluJb	268,255
AK094607	FLJ37288	FLJ37288	1	AluSp	Unknown	AluY	1466
AK094609	in EFHC1	in EF-hand domain (C-terminal) containing 1	6	AluSg/x,FRAM	Unknown	FRAM,AluSg/x	2099,2099
AK094623	in PDCD6	in Programmed cell death 6	5	AluY,AluY,AluSg/x	Unknown	AluSg/x,AluSg/x,AluY	600,431,125
AK094657	CLUL1	Clusterin-like 1 (retinal)	18	AluSx	Unknown	AluJ/FRAM	479
AK094661	FLJ45809	FLJ45809 protein	X	AluSx	3'UTR/coding	AluSx	2507
AK094664	TMC7	TMC7 protein	16	AluSx	3'UTR	AluJo	520
AK094678	in FLJ34283	in Hypothetical protein FLJ34283	11	AluY,AluSg/x,AluSx	Unknown	AluSx,AluSx,AluSc	793,524,352
AK094682	Putative gene	Unknown Function	12	AluSx	Unknown	FLAM_A	223
AK094699	Putative gene	Unknown Function	X	AluJo	Unknown	FLAM_C	1568
AK094739	Putative gene	Unknown Function	19	AluSx	Unknown	AluSx	685
AK094753	in GLRX	in Glutaredoxin (thioltransferase)	5	AluY	Unknown	AluSc	542
AK094762	in FLJ44670	in FLJ44670	20	AluSx	Unknown	None	0
AK094763	ZNF454	ZNF454	5	AluY	3'UTR	AluY	2023
AK094764	in FLJ14639	in FLJ14639	16	AluSx	Unknown	None	0
AK094800	in DUSP19	in Dual specificity phosphatase 19	2	AluSx	Unknown	AluSq	1813
AK094803	Putative gene	Unknown Function	1	AluSx	Unknown	None	0
AK094808	in SYK	in Spleen tyrosine kinase	9	AluSx	Unknown	None	0
AK094817	in Rab11-FIP3	in Eferin.	16	AluSp	Unknown	FLAM_A	2146
AK094832	in IGL	in IGL mRNA for immunoglobulin lambda light chain VLJ region	22	AluSp,AluSx	Unknown	AluSx,AluSp	675,675
AK094874	Putative gene	Unknown Function	12	AluSx	Alu CDS	AluJo	3673
AK094875	in NDUFS7	in Similar to NADH-ubiquinone oxidoreductase 20 kDa subunit, mitochondrial	19	AluSp	Unknown	AluSx	1261
AK094903	in KCTD13	in Potassium channel tetramerisation domain containing 13	16	AluSx	Unknown	FLAM_A	429
AK094930	LOC124491	LOC124491	16	AluSg	3'UTR	AluJo	3436
AK094967	in LOC88523	in LOC88523 protein	13	AluSx	Unknown	AluYc2	2252
AK094987	in MCCC2	in Methylcrotonoyl-Coenzyme A carboxylase 2 (beta)	5	AluJb	Unknown	AluSx	2619
AK094989	ZNF585B	ZNF585B	19	AluSg	5'UTR	AluSg/x	1744
AK094992	FLJ37673.	Hypothetical protein FLJ37673.	4	AluSx	3'UTR	AluJo	4558
AK094993	in MART2	in Hypothetical protein FLJ10724	1	AluSx	Unknown	None	0
AK095037	Putative gene	Unknown Function	2	AluSx	Unknown	FRAM	1087
AK095044	in CDC91L1	in CDC91 cell division cycle 91-like 1 (S. cerevisiae)	20	AluSp	Unknown	None	0
AK095045	Putative gene	Unknown Function	18	AluSg,AluJb	Unknown	AluJb,AluSg	650,650
AK095070	in ATPW	in ATP synthase coupling factor B-like 1	14	AluSx	Unknown	None	0
AK095083	in COQ4	in Coenzyme Q4 homolog	9	AluSx,AluJo,AluSx	Unknown	None,None,None	0,0,0
AK095089	FLJ37770	Hypothetical protein FLJ37770	11	AluSc	3'UTR	None	0
AK095094	in LMLN	in Leishmanolysin-like (metallopeptidase M8	3	AluJo,AluSq	Unknown	AluSq,AluJo	838,838
AK095099	CGI-63	Nuclear receptor binding factor 1, mRNA	1	AluJb	Unknown	AluJb	1889
AK095107	FLJ37788	Hypothetical protein FLJ37788	3	AluSx	3'UTR	None	0
AK095144	Putative gene	Unknown Function	11	AluJb	Unknown	AluSq	303
AK095163	Putative gene	Unknown Function	1	AluSx	Unknown	AluJb	660
AK095186	in CYLN2	in Cytoplasmic linker 2 isoform 2	7	AluJo,AluSx	Unknown	AluSx,AluJo	839,839
AK095236	Putative gene	Unknown Function	2	AluJb	Unknown	None	0
AK095250	Putative gene	Unknown Function	14	AluJo	Unknown	None	0
AK095252	ZNF440	ZNF440	19	AluSg,AluSq,AluY	3'UTR	AluSq,AluSg,AluSg	670,670,964
AK095255	Putative gene	Unknown Function	4	AluY,AluJo	3'UTR	AluJo,AluY	302,302
AK095284	FLJ37965	Hypothetical protein FLJ37965	2	AluSx	3'UTR	AluYc2	891
AK095332	RPLP0P2	Ribosomal protein, large, P0 pseudogene 2	11	AluSx	3'UTR	AluJo	621
AK095334	MGC14799	Hypothetical protein MGC14799	8	AluSg,AluY,AluSq	3'UTR	AluJo,AluSq,AluY	1044,1276,1276
AK095353	Putative gene	Unknown Function	X	FRAM	Unknown	AluJo	278
AK095367	in GSPT1	in G1 to S phase transition 1.	16	AluSx	Unknown	None	0
AK095370	Putative gene	Unknown Function	20	AluJo,AluSx	Unknown	None,None	0,0
AK095381	in UCGC	in UDP-glucose ceramide glucosyltransferase	9	AluJb,AluSx,AluYd8	Unknown	FLAM_C,AluYd8,AluSx	399,608,608
AK095390	Putative gene	Unknown Function	17	AluJb	Unknown	None	0
AK095487	KIAA1836?	Possibly fragment of 3'UTR of Hypothetical protein KIAA1836	1	AluSg	3'UTR?	AluSx	848
AK095538	ACBP.5	Similar to ACYL-COA-BINDING PROTEIN.	10	AluSx	3'UTR	AluSx	812
AK095575	KRAB.112	KRAB.112	19	AluY	3'UTR	AluY	4186
AK095586	in PTTG1IP	in Pituitary tumor-transforming 1 interacting protein	21	AluSq	Unknown	None	0
AK095621	HCCA3	HCCA3 encoding hepatocellular carcinoma susceptibility protein	18	AluSx,AluSx	3'UTR?	AluSx,AluSq	935,705
AK095622	in CROC4	in Transcriptional activator CROC4	1	AluSx,AluY	3'UTR	AluY,AluSx	1666,1666
AK095660	in C20orf129	in Chromosome 20 open reading frame 129	20	AluSx	Unknown	FLAM_C	354
AK095688	FLJ38369.	Hypothetical protein FLJ38369.	3	AluSc	3'UTR	AluSq	639
AK095731	Putative gene	Unknown Function	1	AluJo	Unknown	AluSx	394
AK095732	in CACNB4	in Calcium channel, voltage-dependent, beta 4 subunit	2	AluSx	Unknown	AluJo	1245
AK095742	Putative gene	Unknown Function	2	AluSx	Unknown	None	0
AK095752	Putative gene	Unknown Function	12	AluY,AluSg	Unknown	FAM,AluY	185,731
AK095788	in POLR2D	in Polymerase (RNA) II (DNA directed) polypeptide D	2	AluJb,AluSq,AluSp	Unknown	AluSq,AluJb,AluJb	821,821,1547
AK095860	NUP50	Nucleoporin 50kDa isoform b	22	AluSg	Unknown	AluJo	2530
AK095957	in CLG	in Common-site lymphoma/leukemia GEF	19	AluSq,AluSq	Unknown	AluSq,AluSq	583,583
AK095986	Putative gene	Unknown Function	7	AluSq	Unknown	AluSg	1041
AK095987	FLJ38668	Hypothetical protein FLJ38668	2	AluY	3'UTR	AluSc	444
AK095988	in FBLN1	in Fibulin 1 isoform D	22	AluSq	Unknown	None	0
AK096023	CPNE5	Copine V	6	AluSx	5'UTR	AluY	2643
AK096031	Putative gene	Unknown Function	19	AluSg	Unknown	FLAM	2010
AK096033	in C6ORF32	in C6ORF32	6	AluSx	Unknown	AluJo	1249
AK096036	FLJ38717	Hypothetical protein FLJ38717	6	AluSq	3'UTR	None	0
AK096045	ank.21	Ankyrin motif gene	11	AluSx	CDS	AluSx	10674
AK096053	in LOC157378	in LOC157378 protein	8	AluSx	Unknown	AluSq	1655
AK096079	in TCEB3	in Transcription elongation factor B (SIII), polypeptide 3	1	AluJo	Intron	AluSx	561
AK096084	POLR2J2	DNA-directed RNA polymerase II subunit 11	7	AluSq	3'UTR	AluJb	1119
AK096110	HAMP	Hepcidin antimicrobial peptide	19	AluJo	5'UTR	AluSx	366
AK096146	ABAT	4-aminobutyrate aminotransferase	16	AluSq	Unknown	AluJo	1960
AK096167	UPP1	Uridine phosphorylase 1	7	AluSq	5'UTR	None	0
AK096172	EPLIN	Epithelial protein lost in neoplasm	12	AluSq	5'UTR	AluSx	1414
AK096183	Putative gene	Unknown Function	16	AluSq	Unknown	None	0
AK096198	in NY-BR-20	in Serologically defined breast cancer antigen NY-BR-20	15	AluSx	Unknown	None	0
AK096219	FLJ39224	Similar to Coturnix coturnix japonica qMEF2D gene.	6	AluSq	3'UTR	AluSq	4569
AK096225	in FLJ43357	in Similar to VEGETATIBLE INCOMPATIBILITY PROTEIN HET-E-1.	7	AluSg,AluJo	Unknown	AluJo,AluSg	209,304
AK096239	FLJ38920	Hypothetical protein FLJ38920	12	AluSx,AluSq	3'UTR	AluJb,AluY	490,691
AK096240	Putative gene	Unknown Function	1	AluSc	Unknown	AluSp	335
AK096276	CCND3	Cyclin D3	6	AluSx	5'UTR	AluSx	1073
AK096282	in BCMO1	in Beta,beta-carotene 15,15'-dioxygenase (EC 1.14.99.36) (Beta-carotene dioxygenase 1).	16	AluSx,AluSg	Unknown	AluSg,AluSx	563,563
AK096297	FLJ22965	Hypothetical protein FLJ22965	X	AluSx,AluSx	3'UTR	AluSx,AluSx	829,829
AK096301	KRAB.106	KRAB.106	12	AluSc	3'UTR	AluSq/x	2106
AK096357	in FLJ35848	in FLJ35848	17	AluSq	Unknown	AluSq	450
AK096402	Putative gene	Unknown Function	19	AluSx,AluSg,AluSg	Alu CDS	None,None,None	0,0,0
AK096454	Putative gene	Unknown Function	1	AluSx	Unknown	None	0
AK096505	CUL1	Cullin 1	7	AluJo	5'UTR	FLAM_A	3627
AK096512	in RAB40C	in RAR (RAS like GTPASE) like	16	AluSc	Unknown	AluY	860
AK096564	Putative gene	Unknown Function	22	AluSq	Unknown	None	0
AK096601	C21orf49	C21orf49 protein	21	AluSx	3'UTR	AluSx	1423
AK096624	MADH1	MAD, mothers against decapentaplegic homolog 1	4	AluSq	5'UTR	AluSx	3905
AK096651	Putative gene	Unknown Function	1	AluSx	Unknown	AluSx	984
AK096687	Putative gene	Unknown Function	7	AluSx	3'UTR	AluY	5449
AK096721	IDH3A	Isocitrate dehydrogenase 3 (NAD+) alpha	15	AluSp	3'UTR	None	0
AK096732	in TPM4	in Tropomyosin 4	19	AluSx	Unknown	AluSx	823
AK096750	Putative gene	Unknown Function	2	AluSx	Unknown	AluSq	348
AK096757	in AP2A1	in adaptor-related protein complex 2, alpha 1 subunit	19	AluJo	Unknown	None	0
AK096759	Putative gene	Unknown Function	11	AluY	Unknown	None	0
AK096763	in LOC348174	in Secretory protein LOC348174	16	AluSx,AluJb,AluY,AluSp	Unknown	AluJb,AluY,AluJb,AluJb	606,395,395,1298
AK096782	Putative gene	Unknown Function	12	AluSq	Unknown	AluY	852
AK096789	in MLPH	in Melanophilin	2	AluSx	Unknown	AluSx	1151
AK096798	Putative gene	Unknown Function	19	AluSp	Unknown	FLAM_C	304
AK096803	FLJ32697	Hypothetical protein FLJ32697	7	AluJo	3'UTR	None	0
AK096814	Putative gene	Unknown Function	9	AluSx,AluSx,AluY	Unknown	AluJ/FLAM,AluJ/FLAM,AluSx	392,392,937
AK096827	in PTPN13	in Protein tyrosine phosphatase, non-receptor type 13 (APO-1/CD95 (Fas)-associated phosphatase)	4	AluJo	Unknown	None	0
AK096828	MGC35402	Similar to hypothetical protein FLJ31384.	19	AluSx,AluY	3'UTR	AluY,AluSx	336,336
AK096908	Putative gene	Unknown Function	10	AluY	5'UTR?	None	0
AK096960	in RAD1	in RAD1 homolog isoform 2	5	AluSx,AluJo	Unknown	AluJo,AluSx	410,410
AK096984	in ZNF226	in ZNF226	19	AluSx	Unknown	None	0
AK096998	Putative gene	Unknown Function	X	AluSx	Unknown	None	0
AK097034	in KIAA0010	in KIAA0010 protein	7	AluSp	Alu CDS	AluY	1439
AK097036	in MYH1	in Myosin, heavy polypeptide 11, smooth muscle	16	AluSq,AluSq	Unknown	AluSq,AluJo	1231,896
AK097043	in MGC20446	in MGC20446	11	AluSg	Unknown	None	0
AK097063	in LOC388536	in LOC388536 protein	19	AluSx	Unknown	None	0
AK097074	in GAB2	in GRB2-associated binding protein 2	11	AluY	Unknown	None	0
AK097108	Putative gene	Unknown Function	17	AluSx	Unknown	None	0
AK097109	in HOMER2	in HOMER2	15	AluJo	Unknown	AluY	501
AK097110	MGC24125	MGC24125	4	AluSx	3'UTR	AluJb	1986
AK097117	in ARHH	in Ras homolog gene family, member H	4	AluSq,AluSc	Unknown	None,None	0,0
AK097119	in KNS2	in Kinesin 2 60/70kDa	14	AluSq,AluSx	Unknown	AluSx,AluSq	1749,1749
AK097120	in DNASE1L3	in Deoxyribonuclease I-like 3	3	AluSx,AluY	Unknown	None,None	0,0
AK097130	in RIH1	in Ariadne homolog ubiquitin-conjugating enzyme E2	15	AluSx,AluSq	Unknown	AluSq,AluSx	426,426
AK097145	in EIF3S10	in EIF3S10 protein	10	AluSx,AluSx	Unknown	AluSx,AluSx	901,901
AK097147	in ARID1A	in BRG1-associated factor 250a.	1	AluSq,AluSg	Unknown	AluSp,AluSp	1689,2001
AK097148	C6ORF150	C6ORF150 protein	6	AluSx	3'UTR	AluSq	847
AK097153	GLTSCR1	Glioma tumor suppressor candidate region gene 1	19	FLAM_C	5'UTR	AluSx	447
AK097166	in RABL2A	in RAB member of RAS oncogene family-like 2A	2	AluSx	Unknown	None	0
AK097169	ZNF101	ZNF101	19	AluSq	3'UTR	AluSx	3698
AK097171	Putative gene	Unknown Function	6	AluSq	Unknown	AluJb	2136
AK097174	in LCP1	in Lymphocyte cytosolic protein 1 (L-plastin)	13	FLAM_C	Unknown	AluSc	313
AK097188	MDM4	Hypothetical protein DKFZp686B01123 or mouse double minute 4 homolog	1	AluSp,AluSg	3'UTR (fragment)	AluSg,AluSp	321,321
AK097193	Putative gene	Unknown Function	1	AluSg	3'UTR	AluY	5248
AK097196	DNAPTP6	DNA polymerase-transactivated protein 6	2	AluJb	Unknown	None	0
AK097197	FLJ39878	Hypothetical protein FLJ39878 (in (HGS) hepatocyte growth factor-regulated tyrosine kinase substrate))	17	AluSx	3'UTR	AluJo	482
AK097221	in GBP3	in INTERFERON-INDUCED GUANYLATE-BINDING PROTEIN 1	1	AluSx	Unknown	AluJb	1209
AK097231	Putative gene	Unknown Function	2	AluSx,AluSq,AluJb	Unknown	AluSq,AluSx,AluSq	537,537,1635
AK097234	in STAF42	in SPT3-associated factor 42	1	AluY	Unknown	None	0
AK097235	MYL9	Myosin, light polypeptide 9, regulatory	20	AluY	3'UTR	None	0
AK097240	FLJ39921	Hypothetical protein FLJ39921	7	AluY,AluSx,AluSx	3'UTR	AluSx,AluSx,AluSx	940,630,630
AK097256	in RAD51L1	in RAD51-like 1	14	AluSq	Unknown	None	0
AK097265	ZNF313	Zinc finger protein 313	20	AluJb,AluSx	Unknown	AluSx,AluJb	539,539
AK097267	in FLJ22341	in Hypothetical protein FLJ22341	17	AluY	Unknown	None	0
AK097270	GGA1	ADP-ribosylation factor binding protein 1	22	AluSx	Unknown	None	0
AK097279	in FKBP6	in FK506 binding protein 6 isoform.	7	AluJo	Unknown	FLAM_C	160
AK097291	Putative gene	Unknown Function	19	AluSp,FRAM	Unknown	AluJb,AluJb	370,322
AK097301	in LUC7A	in Cisplatin resistance-associated overexpressed protein.	17	AluSx	Unknown	None	0
AK097302	E2IG2	E2IG2 protein	11	AluJb	3'UTR	AluJo	496
AK097323	in MTHFD1	in Methylenetetrahydrofolate dehydrogenase (NADP+ dependent), methenyltetrahydrofolate cyclohydrolase, formyltetrahydrofolate synthetase	14	AluY	Unknown	None	0
AK097337	FLJ40018	Hypothetical protein FLJ40018	15	AluSx	3'UTR	None	0
AK097339	in MIRAB13	Molecule interacting with Rab13 (MIRab13).	22	AluSq	3'UTR	None	0
AK097343	UBE1	Ubiquitin-activating enzyme E1	X	AluJb,AluSx	5'UTR	AluSq,AluJb	189,353
AK097528	FLJ40209	Hypothetical protein FLJ40209	20	AluSp	3'UTR	AluSx	579
AK097742	Putative gene	Unknown Function	1	AluSx,AluSx	Unknown	AluSx,AluSx	1580,1580
AK097862	in VIl2	in Villin 2 (ezrin)	6	AluY,AluSg/x	Unknown	AluY,AluY	835,324
AK097866	FLJ40547	Hypothetical protein FLJ40547	20	AluSx	3'UTR	None	0
AK097871	in ABCC1	in ATP-binding cassette, sub-family C (CFTR/MRP), member 1	16	AluSx	Unknown	None	0
AK097877	in LAT1-3TM	in HLAT1-3TM.	16	AluSx,AluSq	Unknown	AluSq,AluSx	451,451
AK097883	in KIAA1013	in Hypothetical protein KIAA1013	3	AluSc	Unknown	None	0
AK097886	HPS4	Light ear protein isoform b	22	AluSp,AluJb,AluJo	Unknown	AluJb,AluSp,AluJb	415,415,588
AK097895	CWF19L1	CWF19-like 1, cell cycle control	10	AluSq,AluJo	Unknown	AluJo,AluSq	448,448
AK097905	RPL38	Ribosomal protein L38	17	AluSx,AluJo	Unknown	AluSx,AluSx	1034,1479
AK097925	FLJ40606	Hypothetical protein FLJ40606	20	AluSg,AluSx	3'UTR	AluSx,AluSg	422,422
AK097932	Putative gene	Unknown Function	1	AluJb,AluSx,AluSq	Unknown	AluSx,AluSq,AluSx	791,839,839
AK097939	in C19ORF13	in C19ORF13	19	AluJb,AluY	Unknown	AluYc3,AluJb	47,437
AK097944	in GLTP	Glycolipid transfer protein (GLTP).	12	AluSx,AluSx	Unknown	AluSc,AluSx	436,399
AK097954	in ZNRF1	in ZNRF1	16	AluJb,AluSx,AluJb	Alu CDS	AluSx,AluJo,AluSg	967,302,598
AK097961	Putative gene	Unknown Function	1	AluSq	Unknown	None	0
AK097965	in MSF	in Ovarian/breast septin beta	17	AluSg	Alu CDS	AluSx	391
AK097966	Putative gene	Unknown Function	16	AluJo,AluSx,AluSq,AluJo	Unknown	AluSq,AluSq,AluSx,AluSx	1214,749,749,1857
AK097978	in MUF1	in MUF1:Part of a E3 ubiquitin ligase complex with elongin BC complex	1	AluSx	Unknown	None	0
AK097988	in ARIH1	in Ariadne homolog, ubiquitin-conjugating enzyme E2 binding protein, 1	15	AluY	Unknown	AluJo	327
AK098001	in SNX1	in Similar to Sorting nexin 1.	15	AluSx	Unknown	FLAM_A	378
AK098012	C6ORF16	C6ORF16 protein	6	AluSx	3'UTR	AluSx	5252
AK098013	in STAG1	in Stromal antigen 1	3	AluJb	Unknown	AluJo	706
AK098016	Putative gene	Unknown Function	17	AluSx,AluSg	Unknown	None,None	0,0
AK098040	in SPG7	in Spastic paraplegia 7, paraplegin (pure and complicated autosomal recessive)	16	AluJo	Unknown	FLAM_C	760
AK098043	STK17B	Serine/threonine kinase 17b (apoptosis-inducing)	2	AluSc	Unknown	FLAM_C	1010
AK098044	Putative gene	Unknown Function	10	AluJo	Unknown	AluSc	406
AK098059	Putative gene	Unknown Function	6	AluSx,AluSp	Unknown	AluSp,AluSx	1000,1000
AK098080	Putative gene	Unknown Function	19	AluSx,AluY,AluSx,AluJo,AluY,AluSx	Unknown	AluY,AluSx,AluY,AluY,AluJo,AluJo	435,435,738,335,335,641
AK098081	in XPOT	in Exportin, tRNA (nuclear export receptor for tRNAs)	12	AluSx,AluJo	Unknown	AluJo,AluSx	1237,1237
AK098102	Putative gene	Unknown Function	3	AluSx	Unknown	AluSx	350
AK098113	in LOC197322	in similar to PEROXISOMAL-COENZYME A SYNTHETASE	16	AluSx	Unknown	None	0
AK098124	in TBC1D8	in TBC1 domain family, member 8 (with GRAM domain)	2	AluSx	Unknown	AluSx	272
AK098126	FLJ40807.	Hypothetical protein FLJ40807.	4	AluSx	3'UTR	None	0
AK098130	HBX	Remodeling and spacing factor 1	11	AluJb,AluSg	3'UTR	AluSg,AluJb	1231,1231
AK098134	in PRKRIP1	in PRKR interacting protein 1 (IL11 inducible)	7	AluSx,AluSq	Unknown	None,None	0,0
AK098147	FLJ40828	Hypothetical protein FLJ40828.	22	AluSx	5'UTR	AluSx	3580
AK098173	NDUFC2	NADH dehydrogenase (ubiquinone) 1, subcomplex unknown, 2, 14.5kDa	11	AluSc	3'UTR	AluJb	376
AK098197	TIMM50	Translocase of inner mitochondrial membrane 50 homolog	19	AluSp,AluSp,AluJb	3'UTR	AluJo,AluJb,AluSp	362,370,370
AK098202	in HDAC5	in Histone deacetylase 5	17	AluSc,AluSq,AluSx	Unknown	AluSx,AluSx,AluSq	1378,334,334
AK098206	MGC33424	Similar to Endoplasmic reticulum resident protein 58.	11	AluSx	3'UTR	AluJb	2865
AK098232	FLJ40913	Hypothetical protein FLJ40913	11	AluSc	5'UTR	FLAM_C	1092
AK098234	FLJ38717	Hypothetical protein FLJ38717	6	AluJo	Unknown	AluSx	802
AK098239	in DHODH	in Dihydroorotate dehydrogenase	16	AluY	Unknown	None	0
AK098250	in FLJ30851	in Hypothetical protein FLJ30851	2	AluJo	Unknown	AluJo	310
AK098251	APG12L	APG12 autophagy 12-like	5	AluSx	5'UTR	None	0
AK098270	in CUTL1	in Cut-like 1, CCAAT displacement protein (Drosophila)	7	AluJb,AluSx	Unknown	AluSx,AluJb	573,573
AK098274	Putative gene	Unknown Function	17	AluSx,AluJo,AluSq	Unknown	AluJo,AluSx,AluJo	428,428,488
AK098278	ENTPD1	Ectonucleoside triphosphate diphosphohydrolase 1	10	AluSx	3'UTR	None	0
AK098286	in MGC3329	in MGC3329	17	AluSx	Unknown	None	0
AK098287	in FLJ33330	in FLJ33330	10	AluY,AluJo	Unknown	None,None	0,0
AK098293	Putative gene	Unknown Function	19	AluJo	Unknown	AluY	1688
AK098296	Putative gene	Unknown Function	8	AluSq,AluSg,AluSx	Unknown	AluSx,AluSx,AluSg	1119,812,812
AK098304	LOC144481	LOC144481	12	AluJo,AluSx	3'UTR	AluSx,AluJo	1839,1484
AK098314	FLJ40995	p53 apoptosis-associated target family members	15	AluSx	3"UTR	AluY	433
AK098328	in LOC133957	in LOC133957	5	AluSc,AluJb	Unknown	AluJb,AluSc	1312,924
AK098330	Putative gene	Unknown Function	14	AluJb,AluSx	Unknown	AluSx,AluJb	381,381
AK098363	in FLJ35936	in Similar to lethal (3) malignant brain tumor l(3)mbt protein (Drosophila) homolog.	18	AluSx	Unknown	None	0
AK098481	in CHES1	in Checkpoint suppressor 1	14	AluSx	Unknown	None	0
AK098732	FLJ25866	Hypothetical protein FLJ25866	16	AluSp	3'UTR	None	0
AK098736	LOC348094	Similar to NUCLEAR FACTOR NF-KAPPA-B P105 SUBUNIT.	15	AluSc,AluSx	5'UTR	AluSx,AluSx	1046,6946
AK098763	Putative gene	Unknown Function	3	AluSq	3'UTR	None	0
AK098773	in FLJ43197	in FLJ43197	1	AluSq,AluSp	Unknown	AluSq,AluSq	742,2588
AK098776	in FLJ40115 3'UTR	in Hypothetical protein FLJ40115 3'UTR	19	AluSq,AluSg	Unknown	None,None	0,0
AK098818	FLJ25952	Hypothetical protein FLJ25952	13	AluSx	3'UTR	AluSx	613
AL049242	Putative gene	Unknown Function	15	AluSx,AluSc	Unknown	None,None	0,0
AL049348	Putative gene	Unknown Function	22	AluSc	Unknown	AluY	657
AL049355	Putative gene	Unknown Function	15	AluJo	Unknown	None	0
AL049377	Putative gene	Unknown Function	6	AluSx	Unknown	None	0
AL049434	in PHTF1	in Putative homeodomain transcription factor 1	1	AluSx	Unknown	AluJo	1058
AL049443	in SALF	in TFIIA-alpha and beta like factor (General transcription factor II A, 1-like factor).	2	AluSq	Unknown	None	0
AL049919	in CUTL2	in Homeobox protein Cux-2 (Cut-like 2)	12	AluJo	Unknown	AluJb	947
AL049937	in USP49	in Ubiquitin-specific proteinase 49 (USP49 gene).	6	AluSx	Unknown	AluSx	2062
AL049966	Putative gene	Unknown Function	9	AluSx	Unknown	FLAM_C	1511
AL049983	in FLJ13236 3'UTR	in Hypothetical protein FLJ13236 3'UTR	12	AluSc,AluSx	Unknown	AluJb,AluJo	537,294
AL050012	Putative gene	Unknown Function	9	AluSx	Unknown	AluSg/x	973
AL050029	Putative gene	Unknown Function	11	AluY	Unknown	None	0
AL050033	Putative gene	Unknown Function	2	AluSx	Unknown	None	0
AL050042	Putative gene	Unknown Function	10	AluSx	Unknown	None	0
AL050119	in TMEM1	in Transmembrane protein 1	21	AluJo,AluSp	Unknown	AluSp,AluJo	280,280
AL050127	Putative gene	Unknown Function	X,Y	AluSx	Unknown	AluY	427
AL050159	DKFZp586A0522 or FLJ21252	DKFZp586A0522 or FLJ21252 protein	12	AluSq,AluSg	3'UTR	AluSg,FLAM_C	1153,321
AL050271	in RERE	in Arginine-glutamic acid dipeptide (RE) repeats	1	AluSg	Unknown	AluSg	3238
AL080170	DKFZp434C091 or BIA2	DKFZp434C091	1	AluSg	3'UTR	AluSx	8615
AL109959	in ZPF29	in Zinc finger protein 29	15	AluY	Unknown	None	0
AL110212	in H2AFV 3'UTR	in H2A histone family member V isoform 2 3'UTR (sense)	7	AluSx	Unknown	None	0
AL117546	Putative gene	Unknown Function	5	AluSx	Unknown	AluSc	1368
AL117548	ICMT	Encodes the third of three enzymes that posttranslationally modify isoprenylated C-terminal cysteine residues in certain proteins and target those proteins to the cell membrane	1	AluSg	3'UTR?	AluSx	960
AL122063	GLTSCR2	Glioma tumor suppressor candidate region gene 2	19	AluSq	3'UTR	AluSx	922
AL133025	in MEOX1	in Mox1 protein (MOX1) mRNA	17	AluSg	Unknown	AluSx	1254
AL133091	in KIAA0831	in KIAA0831 protein	14	AluSx	Unknown	AluSq	763
AL133573	in RHBDL4	in Rhomboid, veinlet-like 4 (Drosophila) antisense	17	AluJb	Unknown	None	0
AL136548	Putative gene	Unknown Function	19	AluSx,AluY	3'UTR?	AluY,AluSx	536,536
AL136721	DCOHM	DcoH-like protein DCoHm (HNF1-alpha dimerization cofactor).	5	AluJo,AluSq,AluSx	3'UTR	AluSx,AluSx,FLAM_C	1719,1433,1113
AL137345	in SMYD4 3'UTR	in SET and MYND domain containing 4	17	AluY	Unknown	None	0
AL137371	Putative gene	Unknown Function	3	AluJo	Unknown	AluSx	449
AL137428	in ZNF337	in Zinc finger protein 337	20	AluSx,AluSx	Unknown	AluSx,AluJo	1904,563
AL137457	in SRGAP2	in SLIT-ROBO Rho GTPase activating protein 2	3	AluJb	Unknown	None	0
AL137501	Putative gene	Unknown Function	5	AluSx	Unknown	AluSq	1824
AL137542	in FLJ25606	in FLJ25606 protein	16	AluSp,AluSg,AluSx	Unknown	AluSx,AluSx,AluJb	1118,664,364
AL137569	Putative gene	Unknown Function	22	AluJb	Unknown	AluSc	352
AL137572	in C1ORF24	in C1ORF24 3'UTR	1	AluJo,AluSx	Unknown	AluSx,AluJo	1319,1319
AL137578	Putative gene	Unknown Function	10	AluSx	Unknown	AluSx	1677
AL137606	Putative gene	Unknown Function	15	AluSx,FLAM_A	Unknown	FLAM_A,AluSx	640,640
AL137692	in INADL 3'UTR	in Similar to channel-interacting PDZ domain protein 3'UTR antisense	1	AluSx	3'UTR antisense	AluSg	1339
AL137733	Putative gene	Unknown Function	1	AluSq	Unknown	AluSp	2765
AL157461	in SCMH1	in Similar to sex comb on midleg homolog 1	1	AluSx,AluY	Unknown	AluSp,AluSp	2511,2844
AL157463	Putative gene	Unknown Function	10	AluJb,AluJo	Unknown	None,None	0,0
AL157469	RABL5	RAB, member RAS oncogene family-like 5	7	AluSx,AluSg	3'UTR	None,None	0,0
AL157472	in DTNB	in Dystrobrevin, beta.	2	AluSg/x	Unknown	AluSx	1148
AL161969	TTL4	Tubulin-tyrosine ligase family member	20	AluY	3'UTR	None	0
AL161975	KIAA1325 or DKFZp761O0113	Hypothetical protein KIAA1325	4	AluSp	5'UTR	AluSx	948
AL161982	Putative gene	Unknown Function	10	AluJo	Unknown	None	0
AL162077	in LRRTM4	in Leucine-rich repeat transmembrane neuronal 4	2	AluY,AluSx	Unknown	AluSx,AluY	1729,1729
AL353939	in KCNQ1	in Potassium voltage-gated channel, KQT-like subfamily, member 1	11	AluSg	Unknown	None	0
AL359594	A2BP1	Ataxin-2 binding protein 1	16	AluSx	Unknown	None	0
AL389954	LOC286354	LOC286354	9	AluSp	3'UTR?	AluSx	5861
AL390177	in MGC34032	in MGC34032 hypothetical protein	1	AluJb	Unknown	None	0
AL512697	Putative gene	Unknown Function	16	AluSg1	Unknown	AluY	483
AL512729	in PCDH9	in Protocadherin-9 (PCDH9)	13	AluJo,AluJb,AluSx	Unknown	AluJ/FLAM,AluSx,AluJb	1003,398,398
AL713641	in NCOA1	in Steroid receptor coactivator.	2	AluY,AluSg/x	Unknown	None,None	0,0
AL713654	PANK2 or DKFZp547J0513	Pantothenate kinase 2 (Hallervorden-Spatz syndrome)	20	AluSx	3'UTR	AluSx	1408
AL713681	CYCS	Cytochrome c	7	AluSq,AluJb	3'UTR	AluSp,AluSq	752,1556
AL713714	Putative gene	Unknown Function	Y	AluSg	Unknown	None	0
AL713721	Putative gene	Unknown Function	5	AluJb	Unknown	None	0
AL713724	in KIAA1706	in Hypothetical protein KIAA1706	7	AluSg	Unknown	None	0
AL713731	in CLYBL	in Citrate lyase beta like	13	AluSx	Unknown	None	0
AL713737	DKFZp667M0810 or FLJ31908	Similar to Mus musculus MGA protein mRNA	15	AluSc	3'UTR	None	0
AL713746	in MGC22960	in Gene MGC22960	1	AluSx	Unknown	None	0
AL713779	DKFZp547K1610	DKFZp547K1610	3	AluSp	Unknown	None	0
AL713802	KIAA1450	Hypothetical protein KIAA1450	4	AluSx	3'UTR	AluYb8	6275
AL831814	in ARHGEF7	in Rho guanine nucleotide exchange factor (GEF) 7	13	AluY	Unknown	None	0
AL831851	Putative gene	Unknown Function	3	AluSx	Unknown	None	0
AL831854	in BAZ2B	in Bromodomain adjacent to zinc finger domain, 2B	2	AluSx	Unknown	AluJb	3866
AL831856	PRKCE	Protein kinase C, epsilon	2	AluSx,AluSx	Unknown	AluSx,AluSx	2175,1331
AL831860	RBMS3	Similar to RNA binding motif, single stranded interacting protein	3	AluSg	Unknown	None	0
AL831875	Putative gene	Unknown Function	9	AluSx	Unknown	None	0
AL831879	Putative gene	Unknown Function	2	AluY	Unknown	AluJb	1921
AL831894	in DLG2	in Discs, large homolog 2, chapsyn-110 (Drosophila)	11	AluJb	Unknown	None	0
AL832055	Putative gene	Unknown Function	12	AluJo,AluSx	Unknown	AluSx,AluJo	1839,1839
AL832068	in KIAA0999	in Hypothetical protein KIAA0999	11	AluJo	Unknown	FLAM_A	2148
AL832069	LOC255326	Similar to KIAA0187 ARF GTPase-activating protein family members	10	AluJo	3'UTR?	AluSc	411
AL832072	Putative gene	Unknown Function	3	AluJo	Unknown	AluY	1149
AL832121	Putative gene	Unknown Function	15	AluSq,AluSq,AluSx	Unknown	AluSx,AluSx,AluSq	1874,1259,1259
AL832133	FLJ21919	FLJ21919 protein	1	AluSx	CDS?	AluSc	379
AL832135	PKD1L2	Polycystic kidney disease 1-like 2.	16	AluSx	5'UTR	AluSx	1550
AL832140	ZNF555	ZNF555	19	AluSx,AluSx	3'UTR	AluSx,AluSx	925,925
AL832145	SULT1C1	Sulfotransferase family, cytosolic, 1C, member 1	2	AluSc	5'UTR	None	0
AL832210	WWOX	WW domain-containing oxidoreductase isoform 4	16	AluSc,AluSx	Unknown	AluSx,AluJb	4025,2881
AL832249	RAB9P40	Similar to Rab9 effector p40.	9	AluSx,AluSx	3'UTR	AluSx,AluSx	451,451
AL832260	in SVIL	in Supervillin.	10	AluJb	Unknown	None	0
AL832271	in H6PD 3'UTR	in Hexose-6-phosphate dehydrogenase precursor 3'UTR	1	AluJo	Unknown	None	0
AL832274	C20ORF129 or FLJ38341	Chromosome 20 open reading frame 129	20	AluSx,AluSq,AluY,AluSq	intron	AluY,AluY,AluSq,FLAM_A	1633,980,980,163
AL832321	DKFZp547I1415 or C14ORF143	Chromosome 14 open reading frame 143	14	AluSx,AluJo/FRAM,AluJo	3'UTR	AluY,AluSx,AluSx	424,904,924
AL832404	Putative gene	Unknown Function	17	AluSx,AluSx,AluSc,AluJb,AluSg/x	Unknown	None,None,None,None,None	0,0,0,0,0
AL832406	in FLJ16013	in Similar to E-SELECTIN PRECURSOR	9	AluJb	Unknown	None	0
AL832427	FANCD2	Fanconi anemia complementation group D2 protein (FANCD2)	3	AluSc	3'UTR	AluSx	590
AL832479	RNU2P2 or FLJ41591	FLJ41591, RNU2P2 encoding RNA, U2 small nuclear pseudogene 2	17	AluSx	3'UTR	AluSx	716
AL832493	in TLK2	in Serine/threonine-protein kinase tousled-like 2 (EC 2.7.1.37) (Tousled- like kinase 2) (PKU-alpha).	17	AluSx	Unknown	None	0
AL832581	in PFAAP5	in Phosphonoformate immuno-associated protein 5	13	AluJb	Unknown	AluSc	737
AL832590	in C18ORF1	in C18ORF1	18	AluJo,AluJo	Unknown	AluSx,AluY	3685,2837
AL832596	SYTL4	Synaptotagmin-like 4 (granuphilin-a)	X	AluSx	3'UTR	AluJo	4404
AL832615	in TBC1D3	in TBC1 domain family, member 3	17	AluYb8,AluJo	3'UTR?	AluJo,AluYb8	1680,1683
AL832626	in CHST11	in Carbohydrate (chondroitin 4) sulfotransferase 11	12	AluJb	Unknown	AluJb	1731
AL832634	C6ORF102	C6ORF102 protein	6	AluSg	3'UTR	AluJo	2923
AL832653	in KIAA0494	in Protein KIAA0494	1	AluSx	Unknown	None	0
AL832657	in RNF24	in Ring finger protein 24	20	AluSx	Unknown	AluSx	2461
AL832663	EMR3	Egf-like module containing, mucin-like, hormone receptor-like 3	19	AluSx	3'UTR	AluSx	5403
AL832684	in TCF7L2	in Transcription factor 7-like 2	10	AluY	Unknown	None	0
AL832716	in CD6	in CD6 antigen	11	AluSx,AluSx	Unknown	AluSx,AluJo	2328,367
AL832725	PHF6	PHD finger protein 6 (PHD-like zinc finger protein).	X	AluJo	3'UTR	FLAM_C	401
AL832776	C13ORF22	C13ORF22 protein	13	AluSq/x,AluSx	3'UTR	AluSx,AluSq/x	260,678
AL832809	in PCSK7	in Subtilisin-like proprotein convertase	11	AluSc	Unknown	None	0
AL832834	LOC126167	Zinc finger protein 84 family member	19	AluSc	3'UTR	AluSg	3407
AL832838	SNX22	Sorting nexin 22	15	AluSq,AluSp	3'UTR	AluSp,AluSq	201,308
AL832849	FLJ12687	Similar to S-adenosylmethionine-dependent methyltransferase activity	X	AluSg/x,AluSx	3'UTR/coding?	AluSx,AluSg/x	593,593
AL832889	Putative gene	Unknown Function	5	AluJb	Unknown	FLAM_C	1681
AL832894	Putative gene	Unknown Function	14	AluSx	Unknown	None	0
AL832942	CMT4B2	Charcot-Marie-Tooth neuropathy 4B2	11	AluY	3'UTR	AluSx	5728
AL832992	in CCM2	in Cerebral cavernous malformation 2	7	AluSg	Unknown	None	0
AL833001	in ELOVL5	in Long chain polyunsaturated fatty acid elongation enzyme	6	AluJo	Unknown	FAM	538
AL833020	in SACS	in Hypothetical protein FLJ33280	13	AluY,AluSg1	Unknown	AluSg1,AluY	1627,1627
AL833040	in SLC20A2	in Solute carrier family 20 member 2	8	AluY	Unknown	None	0
AL833063	in LOC91526	in LOC91526	2	FLAM_A	Unknown	AluSx	2933
AL833080	in ZDHHC2	in Zinc finger, DHHC domain containing 2	8	AluJb	Unknown	AluJb	685
AL833090	ZNF549	ZNF549	19	AluSx,AluSx	Unknown	AluSx,AluSx	479,479
AL833122	NARG2	NMDA receptor-regulated gene 2	15	AluJb,AluSg	3'UTR	AluSg,AluJb	418,418
AL833149	in PSMA5	in Proteasome alpha 5 subunit	1	AluSg	Unknown	AluSq	674
AL833154	in EMCN	in Gastric cancer antigen Ga34	4	AluSg1	Unknown	None	0
AL833199	in PAX5	in Paired box gene 5 (B-cell lineage specific activator protein)	9	AluSg/x,AluJb	Unknown	AluJb,AluSg/x	1556,1556
AL833207	KIAA1332	Hypothetical protein KIAA1332	1	AluSq	Unknown	AluJ/FRAM	285
AL833238	ANKH	Progressive ankylosis-like protein	5	AluSq,AluSx	3'UTR	AluSx,AluSq	866,2017
AL833302	SOX6	SRY (sex determining region Y)-box 6	11	AluSc	3'UTR	AluJo	8969
AL833327	LOC123872	Similar to PROTEIN PHOSPHATASES PP1 REGULATORY SUBUNIT SDS22.	16	AluSx	3'UTR	AluSg	1680
AL833401	TBN	Taube nuss homolog	6	AluSx,AluSq/x	3'UTR	AluSx,AluSx	1088,790
AL833420	in RAD51	in RAD51 homolog (RecA homolog, E. coli)	15	AluSg1	Unknown	FLAM_A	1084
AL833428	DKFZp313M0539	Esophageal cancer associated protein	16	AluJo,AluY	3'UTR	AluSx,AluSx	2646,3278
AL833447	ZNF285	ZNF285	19	AluSg	3'UTR	AluJo	2419
AL833482	Putative gene	Unknown Function	3	AluSp,AluSq	Unknown	AluSq,AluSp	882,882
AL833501	LOC89894	LOC89894	12	AluSg,AluSx	3'UTR	AluSx,AluSg	615,615
AL833509	LOC286208	LOC286208	9	AluY,AluSx	3'UTR	AluSq,AluSq	568,251
AL833516	in BG1	in Very long-chain acyl-CoA synthetase, lipidosin.	15	AluSq,AluSg/x,AluY	Unknown	AluSg/x,AluSq,AluSq	457,457,893
AL833545	ZFYVE20	Zinc finger, FYVE domain containing 20	3	AluSx,AluY	Unknown	AluY,AluSx	608,608
AL833552	in EYA2	in Eyes absent 2 isoform c	20	AluSx,AluSx	Unknown	AluSx,AluSx	1436,722
AL833557	Putative gene	Unknown Function	14	AluJo	Unknown	AluSc	2075
AL833560	KIAA0241	KIAA0241	7	AluSx,AluSx,AluSc,AluSp	Unknown	AluSc,AluSc,AluSp,AluSc	4427,2787,1510,1510
AL833576	PPIE	Peptidylprolyl isomerase E (cyclophilin E)	1	AluSg,AluSq	Unknown	AluSq,AluJo	1005,527
AL833621	ZNF542	ZNF542	19	AluJb,AluJo	3'UTR	AluJo,AluJb	703,703
AL833654	C14orf168	C14orf168 protein	14	AluSx	3'UTR	AluSq	1928
AL833686	LOC339483	Similar to myotubularin related protein 9. Possible non-coding RNA	1	AluSx	3'UTR	AluSx	562
AL833691	in LAF4	in Similar to lymphoid nuclear protein related to AF4	2	AluSx	Unknown	None	0
AL833700	Putative gene	Unknown Function	11	AluSq	Unknown	None	0
AL833742	in NEDD4L	in Ubiquitin ligase NEDD4h.	18	AluY	Unknown	AluSq	850
AL833750	Putative gene	Unknown Function	6	AluSx	Unknown	None	0
AL833752	Putative gene	Unknown Function	12	FRAM	3'UTR	AluSg	557
AL833832	CRAMP1L or DKFZp434O1216	Crm, cramped-like	16	AluY	3'UTR	AluJo	2815
AL834269	LOC91056 or DKFZp761E198	LOC91056	11	AluSx,AluJb	3'UTR	AluJb,AluSx	957,957
AL834276	DKFZp547E2313	DKFZp547E2313	19	AluY,AluSx,AluJo,AluSx	3'UTR	AluSx,AluJo,AluSx,AluJo	457,354,311,311
AL834281	Putative gene	Unknown Function	16	AluSg	Unknown	AluJb	2212
AL834286	DKFZp667B2411 or FLJ13815	DKFZp667B2411 or FLJ13815 protein	1	AluSx	3'UTR	AluJb	3470
AL834319	DKFZp586G2417	DKFZp586G2417	11	AluY	3'UTR	AluSx	338
AL834347	in HSD3B7	in Hydroxy-delta-5-steroid dehydrogenase, 3 beta- and steroid delta-isomerase 7 antisense	16	FRAM	Unknown	None	0
AL834350	PPP2R5C or DKFZp761H0317	Belongs to the phosphatase 2A regulatory subunit B family	14	AluSx	3'UTR	AluJb	1295
AL834420	APOL6	Apolipoprotein L, 6	22	AluSx,AluSx	3'UTR	AluSx,AluSx	1378,1378
AL834507	DKFZp667H0215	Hypothetical protein FLJ13373	11	AluSx	3'UTR	AluSx	807
AY057097	AGMAT	Agmatine ureohydrolase (agmatinase)	1	AluSx	3'UTR	AluSq	623
AY084055	MHC2TA	MHC2TA encodes a non-DNA binding transactivator that functions both in constitutive and inducible MHC Class II expression	16	AluSq	CDS	AluSg	10579
AY117034	EMX2OS	Empty spiracles homolog 2 (EMX2) antisense variant_2	10	AluSx	3'UTR	AluSx	1677
AY117413	EMX2OS	Empty spiracles 2 opposite strand.	10	AluSx	3'UTR?	AluSx	1677
BC000079	in MGC13204	in MGC13204	12	AluSq	Unknown	None	0
BC000268	PSMB2	Proteasome (prosome, macropain) subunit, beta type, 2	1	AluSc	3'UTR	AluJb	449
BC001533	JAM1	Junctional adhesion molecule 1 precursor (JAM)	1	AluSp	3'UTR	AluSg	3979
BC001565	in FLJ25006	in Hypothetical protein FLJ25006	17	AluSx,AluSx,AluSx	Unknown	AluSg/x,AluSg/x,AluSx	635,635,734
BC001703	MGC3207	MGC3207 protein	19	AluY	3'UTR	FLAM_C	2578
BC002753	ET	ET	17	FRAM,AluSq	3'UTR	FLAM_C,FLAM_C	975,1135
BC002821	in CBX1	in Chromobox homolog 1 (HP1 beta homolog Drosophila	17	AluSx	Unknown	None	0
BC004387	in GNG7	in Guanine nucleotide binding protein (G protein), gamma 7	19	AluSx,AluSx	Unknown	AluSx,AluSx	449,894
BC005066	Putative gene	Unknown Function	17	AluY	Unknown	AluSq	796
BC005372	in CLASP2	in Cytoplasmic linker associated protein 2	3	AluJb	Unknown	None	0
BC006303	in FANCC	in Fanconi anemia complementation group C	9	AluY,AluJb	3'UTR	AluJo,AluY	1161,1499
BC006435	in POLR2J2	in RPB11b1beta protein.	7	AluSx	Unknown	None	0
BC007085	SPTLC1	Serine palmitoyltransferase, long chain base subunit 1.	9	AluSx	3'UTR	AluSq	10055
BC007113	in BAZ1B	in Bromodomain adjacent to zinc finger domain, 1B	7	AluJo	Unknown	None	0
BC007841	Putative gene	Unknown Function	4	AluSx	Unknwon	AluJo	1081
BC007917	in MGC5528	in MGC5528	8	AluSx	Unknown	None	0
BC007954	in APOBEC3C	in APOBEC3C editing enzyme	22	AluSq	Unknown	AluJb	1099
BC007959	Putative gene	Unknown Function	9	AluSx	Unknown	AluSg	1549
BC008338	APBA3	Similar to amyloid beta (A4) precursor protein-binding, family A, member 3 (X11-like 2)	19	AluSx	5'UTR	AluSx	833
BC008384	in RSU1	in Ras suppressor protein 1	10	AluSx	Unknown	None	0
BC008462	Putative gene	Unknown Function	15	AluSx	Unknown	None	0
BC008596	TMEM19	Transmembrane protein 19	12	AluSx	3'UTR	AluSx	584
BC008609	Putative gene	Unknown Function	3	AluSq	3'UTR	AluJo/FLAM	114
BC008613	Putative gene	Unknown Function	14	AluSx	Unknown	AluSq	1289
BC009036	Putative gene	Unknown Function	16	AluSx	Unknown	AluJb	2587
BC009437	FLJ12687	FLJ12687 protein	X	AluSg/x,AluSx	3'UTR	AluSx,AluSg/x	593,593
BC009608	IDN3	IDN3 protein	5	AluSx	Unknown	None	0
BC009757	in PAF53	in RNA polymerase I associated factor 53	9	AluJb	Unknown	None	0
BC010113	Putative gene	Unknown Function	21	AluSx,AluJb	Unknown	None,None	0,0
BC010463	Putative gene	Unknown Function	11	AluSq	Unknown	None	0
BC010534	in SEC15L2	in SEC15-like 2	2	AluSx	Unknown	None	0
BC011187	Putative gene	Unknown Function	7	AluJo,AluSq	Unknown	AluSq,AluJo	1163,1163
BC011360	in LRP16	in Protein LRP16	11	AluSx,AluY	Unknown	AluY,AluSx	903,903
BC011502	ZNF101	ZNF101	19	AluSc	3'UTR	None	0
BC011720	FLJ10613	Hypothetical protein FLJ10613	X	AluSq	3'UTR	AluSg/x	571
BC012021	rnf125	Ring finger protein 125	18	AluSg	3'UTR	AluSc	3375
BC012189	FLJ25915	Hypothetical protein FLJ25915.	15	AluSg/x	3'UTR	AluSx	6351
BC012514	ELP4	Elongation protein 4 homolog	11	AluSq	CDS	AluSc	3338
BC012754	Putative gene	Unknown Function	17	AluSx	Unknown	None	0
BC013084	in SLC8A3	in Solute carrier family 8 (sodium-calcium exchanger), member 3	14	AluSx	Unknown	None	0
BC013582	FANCD2	Fanconi anemia complementation group D2 protein, isoform 2.	3	AluYc2,AluJb	3'UTR	AluJb,AluYc2	886,886
BC013822	in MRPL30	in Mitochondrial ribosomal protein L30	2	AluJb	Unknown	None	0
BC014254	in CREB3	in CREB3 encoding cAMP responsive element binding protein 3	9	AluSx	Unknown	None	0
BC014363	Putative gene	Unknown Function	8	AluJo	Unknown	None	0
BC014531	in RAB40C	in RAR (RAS like GTPASE) like	16	AluSx	Unknown	AluJb	347
BC015135	Putative gene	Unknown Function	12	AluSx	Unknown	None	0
BC015196	Putative gene	Unknown Function	1	AluSg	Unknown	None	0
BC015216	Putative gene	Unknown Function	2	AluY	Unknown	None	0
BC015363	Putative gene	Unknown Function	17	AluSx	Unknown	AluSx	417
BC015590	Putative gene	Unknown Function	3	AluY	3'UTR	None	0
BC015646	in FLJ37131	in Hypothetical protein FLJ37131	8	AluSx	Unknown	AluSx	1095
BC015689	in TCFL5	in Transcription factor-like 5 (basic helix-loop-helix)	20	AluSx	Unknown	None	0
BC015819	TMPRSS2	Epitheliasin.	21	AluSx	Unknown	AluSx	2059
BC016011	Putative gene	Unknown Function	15	AluSx	Unknown	AluJo	900
BC016735	Putative gene	Unknown Function	22	AluJo	Unknown	None	0
BC016865	in MLK1	in Mixed lineage kinase MLK1	14	AluYa5	Unknown	None	0
BC016943	in CPM	in Carboxypeptidase M precursor	12	AluY,AluY,AluSx	Unknown	AluSx,AluSx,AluY	1218,1218,1218
BC017177	LOC255326	Similar to KIAA0187 ARF GTPase-activating protein family members	10	AluSx	3'UTR?	AluY	2424
BC017348	ABCB9	ATP-binding cassette protein ABCB9	12	AluSx	3'UTR	AluSx	2776
BC017416	Putative gene	Unknown Function	12	AluSx	Unknown	None	0
BC017420	Putative gene	Unknown Function	22	AluJo	Unknown	None	0
BC017652	Putative gene	Unknown Function	2	AluSx,AluSx	3'UTR	None,None	0,0
BC017767	SPATS2	Spermatogenesis associated, serine-rich 2	12	AluSx	3'UTR	AluSp	2809
BC017826	ATP6V0A1	ATPase, H+ transporting, lysosomal V0 subunit a isoform 1	17	AluSx,AluSx,AluY	3'UTR	AluSq,AluSq,AluSq	1194,1194,1492
BC017848	PEX14	Peroxisomal biogenesis factor 14	1	AluSq	3'UTR	AluSg	366
BC017904	in DMXL1	in Dmx-like 1	5	AluSc	3'UTR	None	0
BC017944	in EXT1	in Exostoses (multiple) 1	8	AluSx	Unknown	None	0
BC017961	LRIG2	LRIG2 : leucine-rich repeats and immunoglobulin-like domains 2	1	AluJb	Unknown	None	0
BC018085	C6ORF57	C6ORF57 protein	6	AluSx	3'UTR	AluSp	271
BC018635	LOC51061	PROBABLE PROTEIN DISULFIDE ISOMERASE ER-60 PRECURSOR	16	AluSx	3'UTR	AluSx	741
BC018898	in LTB	in Lymphotoxin beta (TNF superfamily, member 3)	6	AluSx	Unknown	None	0
BC018924	in PLCD4	in Phospholipase C, delta 4	2	AluJb,AluSx	Unknown	AluSx,AluJb	337,337
BC018955	Putative gene	Unknown Function	4	AluSx	Unknown	AluJo	1081
BC019228	ZNF169	ZNF169	9	AluSg	3'UTR	AluSx	3392
BC019258	IMP3	Putative RNA binding protein KOC (KOC).	7	AluSc	3'UTR	AluSx	1043
BC019875	in MGC25181	in MGC25181	2	AluSq	Unknown	None	0
BC019892	in C20ORF160	in Chromosome 20 open reading frame 160	20	AluSx	Unknown	None	0
BC020045	in ZNF257	in ZNF257	19	AluSq	Unknown	None	0
BC020229	ARSD	Arylsulfatase D isoform a precursor	X	AluJb,AluSx	3'UTR	AluSx,AluJb	695,695
BC020559	SNX12	Sorting nexin 12	X	AluSx,AluSq	3'UTR	AluSq,AluSg	1237,591
BC020816	Putative gene	Unknown Function	19	AluSx,AluSc	Unknown	AluSq,AluSq	699,396
BC021135	INADL	Similar to channel-interacting PDZ domain protein	1	AluSx,AluSg	3'UTR	AluSg,AluSx	1339,1339
BC021712	ZNF451	Zinc finger protein 451	6	AluY	3'UTR	FLAM_C	1658
BC022342	in HP1-BP74	in HP1-BP74 protein, Histone like	1	AluJb	Alu CDS	None	0
BC022346	in KIAA0685	in KIAA0685	22	AluJb	Unknown	None	0
BC022382	GJE1	Gap junction protein, epsilon 1	7	AluSq	3'UTR	AluSx	1031
BC022391	MRPL30	Mitochondrial ribosomal protein L30	2	AluJb	3'UTR	AluSx	512
BC022423	in TIMM44	in Mitochondrial inner membrane protein import receptor	19	AluSq	Unknown	None	0
BC023650	Putative gene	Unknown Function	9	AluSx	Unknown	None	0
BC024278	LOC255326	Similar to KIAA0187 ARF GTPase-activating protein family members	10	AluSx	3'UTR?	AluY	2424
BC024303	Putative gene	Unknown Function	7	AluSc	3'UTR?	AluSq	582
BC024593	in NUDT3	in Nudix (nucleoside diphosphate linked moiety X)-type motif 3	6	FRAM,AluJb,AluSg	Unknown	AluSg,AluSg,AluJb	1438,768,545
BC024651	in UPLC1	in UPLC1 mRNA for up-regulated in liver cancer 1	1	AluSx	Alu CDS	AluSx	1491
BC024723	LOC124751	LOC124751	17	AluSx	3'UTR	AluSx	2250
BC025324	in DTNB	in Dystrobrevin, beta	2	AluSg/x,AluSx	Unknown	AluSx,AluSg/x	1148,1148
BC025783	MGC34079	Similar to ubiquitin UBF-fl (H. sapiens).	19	AluSc	3'UTR	AluSg/x	1392
BC026112	CYP51A1	Cytochrome P450, family 51, subfamily A, polypeptide 1.	7	AluY	3'UTR	AluSq	2399
BC026228	DDX6	Similar to DEAD (Aspartate-glutamate-alanine-aspartate) box polypeptide 6.	11	AluSx	3'UTR	AluJb	1102
BC026294	in LOC388536	in LOC388536 protein	19	AluSx	Unknown	FLAM	234
BC027584	FRA	Fos-related antigen	16	AluSq	3'UTR	AluSq	1098
BC027716	FLJ23322	Hypothetical protein FLJ23322	22	AluSp	3'UTR	AluSx	2285
BC027850	CASP8AP2	Similar to CASP8 associated protein 2	6	AluJo	3'UTR	AluSx	1009
BC027953	FCAR	Fc fragment of IgA, receptor for	19	AluSx	3'UTR	AluSx	876
BC028169	ARPC4	ARPC4 encoding actin related protein 2/3 complex, subunit 4	3	AluY	Unknown	AluY	1229
BC028197	CPSF1	Cleavage and polyadenylation specific factor 1	8	AluSq,AluY	Unknown	AluSq,AluSx	833,404
BC028219	TGOLN2	Similar to trans-golgi network protein 2	2	AluSp	3'UTR	AluSx	1159
BC028223	CASP8	Caspase 8, apoptosis-related cysteine protease	2	AluJb	3'UTR	AluY	633
BC028329	Putative gene	Unknown Function	2	AluJb	Unknown	None	0
BC028378	in ABHD1	in Abhydrolase domain containing 1	2	AluY	Unknown	None	0
BC028724	DUSP18	Dual specificity phosphatase 18	22	AluJb	3'UTR	AluSq	1124
BC029441	KIAA0295	KIAA0295	15	AluSx	5'UTR	AluSx	674
BC029662	C20ORF142	C20ORF142 protein	20	AluSp	3'UTR	AluSx	347
BC029803	MGC39900	Hypothetical protein MGC39900	X	AluJb	3'UTR	AluSc	1617
BC030097	in RUFY2	in RUN and FYVE domain containing 2	10	AluSx	Unknown	AluY	787
BC030265	NCR	Lymphocyte antigen 94 homolog, activating NK-receptor	19	AluSp	3'UTR	AluSx	737
BC030737	FLJ4034	FLJ4034 protein	20	AluSx	3'UTR	AluYd3a1	507
BC030754	Putative gene	Unknown Function	3	AluY	Unknown	None	0
BC030762	Putative gene	Unknown Function	2	AluY	Unknown	None	0
BC030833	NDUFS1	NADH dehydrogenase (ubiquinone) Fe-S protein 1	2	AluJb	3'UTR	AluSx	391
BC030972	NR1I3	Nuclear receptor subfamily 1, group I, member 3	1	AluY	3'UTR	AluSc	2181
BC031222	FLJ25286	Hypothetical protein FLJ25286	5	FRAM	3'UTR	AluSx	1352
BC031310	Putative gene	Unknown Function	16	AluJb	Unknown	AluJo	1524
BC031807	PFAS	Phosphoribosylformylglycinamidine synthase	17	AluSx	3'UTR	AluSx	1786
BC032227	ZFYVE16	Similar to endosome-associated FYVE-domain protein.	5	AluSx	3'UTR	AluSx	1340
BC032235	KCN3	Potassium voltage-gated channel, Isk-related family, member 3	11	AluSx	3'UTR	AluSx	323
BC032321	FLJ11280	hypothetical protein FLJ11280	1	AluSx	3'UTR	AluSq	428
BC032375	in MAN1B1	in Mannosidase, alpha, class 1B, member 1	9	AluSx	Unknown	None	0
BC032438	MUTED	Muted protein homolog.	6	AluSx	3'UTR	AluSx	1765
BC032441	SPATS2	Spermatogenesis associated serine-rich 2	12	AluY	3'UTR	AluSp	3768
BC032470	MGC40579	Similar to Glycerol kinase 2	3	AluJo	3'UTR	AluJo	1371
BC032537	Putative gene	Unknown Function	22	AluSx,AluSg,AluJo	Unknown	AluJo,AluJo,AluSc	3237,863,566
BC032734	Putative gene	Unknown Function	7	AluSx	Unknown	None	0
BC032854	ZRF1	Zuotin related factor 1	7	AluSp,AluSq	3'UTR	AluSx,AluSp	362,467
BC032867	ZNF83	ZNF83	19	AluSx	5'UTR	AluSg	784
BC033077	FLJ20718	Hypothetical protein FLJ20718	16	AluSx	3'UTR	FLAM_C	798
BC033208	NOS1	Nitric oxide synthase 1 (neuronal)	12	AluSx	3'UTR?	AluSx	803
BC033260	Putative gene	Unknown Function	21	AluSc	Unknown	None	0
BC033525	in ChGn	in ChGn protein	8	AluSx,AluJb	Unknown	FLAM_C,AluSx	1002,1829
BC033530	Putative gene	Unknown Function	5	AluSq	Unknown	None	0
BC033720	FLJ36493	Hepatocellular carcinoma-associated antigen HCA557b	2	AluSq	3'UTR	AluSq	1614
BC033766	NDUFV3	NADH dehydrogenase (ubiquinone) flavoprotein 3	21	AluSx	3'UTR	AluSx	1105
BC033960	Putative gene	Unknown Function	17	AluJb	Unknown	None	0
BC033966	in FLJ00133	in FLJ00133 protein	2	AluSq	Unknown	AluJo	474
BC034029	Putative gene	Unknown Function	12	AluSc	Unknown	AluSx	335
BC034236	LOC148147.	LOC148147	19	AluY,AluSc	3'UTR	AluSc,AluY	599,599
BC034272	FLJ12687	S-adenosylmethionine-dependent methyltransferase activity, Hypothetical	X	AluSg/x,AluSx	3'UTR	AluSx,AluSg/x	593,593
BC034306	Putative gene	Unknown Function	7	AluSx	Unknown	AluSx	882
BC034484	in GPSN2	in Glycoprotein, synaptic 2	19	AluSq,AluSx	Unknown	AluJb,AluSp	848,831
BC035000	DUSP19	Dual specificity phosphatase 19	2	AluSq,AluSx	3'UTR	AluSx,AluSq	1813,1813
BC035060	ZNF169	ZNF169	9	AluSx,AluSg,AluSx	3'UTR	AluSg,AluSx,AluSx	750,750,1643
BC035082	FLJ36980	FLJ36980 protein	8	AluSq	3'UTR	AluSg/x	1646
BC035105	Putative gene	Unknown Function	17	AluY	Unknown	AluSq	1245
BC035124	UNQ2541	UNQ2541	9	AluSp	5'UTR	AluY	2937
BC035125	in FLJ35223	in FLJ35223	2	AluSg	Unknown	AluJo	355
BC035148	in FNTB	in Farnesyltransferase, CAAX box, beta	14	AluSx,AluJo	Unknown	AluJo,AluSx	725,725
BC035156	Putative gene	Unknown Function	8	AluSx	Unknown	None	0
BC035168	in FLJ11088	in FLJ11088	12	AluSc	Unknown	None	0
BC035640	AP3B2	Adaptor-related protein complex 3, beta 2 subunit	15	AluSg	3'UTR	AluJb	1111
BC035658	DMC1	DMC1 dosage suppressor of mck1 homolog, meiosis-specific homologous recombination	22	AluSx	3'UTR	AluSc	964
BC035697	Putative gene	Unknown Function	4	AluSp,AluSx	Unknown	AluSx,AluSp	2185,2185
BC035773	in SLC37A3	in Solute carrier family 37 (glycerol-3-phosphate transporter), member 3	7	AluJb	Unknown	AluJb	296
BC035861	in KIAA1656	in KIAA1656	22	AluSc	Unknown	FLAM_C	953
BC035862	Putative gene	Unknown Function	8	AluSx	Unknown	None	0
BC035882	C20orf42	C20orf42 protein	20	AluSx	3'UTR	AluJo	3194
BC035885	Putative gene	Unknown Function	19	AluY,AluSq	Unknown	AluSq,AluY	557,557
BC035918	KCNJ14	Potassium inwardly-rectifying channel, subfamily J, member 14	19	AluYb8	5'UTR	None	0
BC035932	SERF1A	Small EDRK-rich factor 1A (telomeric)	5	AluJb	3'UTR	AluSg	334
BC035934	FLJ31222	FLJ31222	17	AluJo	Unknown	AluSx	467
BC035989	Putative gene	Unknown Function	7	AluJb	3'UTR	AluSq	656
BC036018	PTPRG	Protein tyrosine phosphatase, receptor type, G	3	AluJo	3'UTR?	AluJb	1577
BC036118	Putative gene	Unknown Function	8	AluSg	Unknown	None	0
BC036361	Putative gene	Unknown Function	1	AluSx	Unknown	AluSx	1031
BC036401	in C10ORF111	in Chromosome 10 open reading frame 111	10	AluJo,AluJb	Unknown	AluJb,AluJo	461,461
BC036421	Putative gene	Unknown Function	9	AluSx	5'UTR	AluSc	1966
BC036501	MRPL48	Mitochondrial 39S ribosomal protein L47 (MRP-L47).	11	AluJb,AluSg	5'UTR	AluSq,AluSq	1849,1329
BC036532	SNX22	Sorting nexin 22	15	AluSp,AluSq	3'UTR	AluSq,AluSp	201,201
BC036545	PLAC2	Placenta-specific 2	19	AluY	3'UTR	AluSx	4300
BC036591	Putative gene	Unknown Function	19	AluSx,AluSx,AluSx	Unknown	AluSx,AluSx,AluSx	662,662,662
BC036603	COQ4	Coenzyme Q4 homolog	9	AluSx,AluY,AluJo	Unknown	None,None,None	0,0,0
BC036616	Putative gene	Unknown Function	2	AluY,AluSx	Unknown	AluSx,AluY	511,511
BC036617	Putative gene	Unknown Function	2	AluSx	Unknown	AluSx	339
BC036629	Putative gene	Unknown Function	5	AluY,AluSg	Unknown	AluJb,AluSc	11840,2983
BC036639	in AGPAT3.	in 1-acylglycerol-3-phosphate O-acyltransferase 3	21	AluSx	Unknown	AluSx	356
BC036640	in CHST6	in Carbohydrate (N-acetylglucosamine 6-O)	16	AluSx	Unknown	None	0
BC036664	FLJ39075	FLJ39075 protein	16	AluSq,AluSx	3'UTR	AluSx,AluSq	4553,5069
BC036681	PGR22 or FLJ33881	G protein-coupled receptor 155	2	AluY,AluSx,AluSx,AluSx	Unknown	AluJb,AluJb,AluJb,AluJb	5206,4007,3370,2517
BC036687	Putative gene	Unknown Function	3	AluJo,AluJo	Unknown	AluJb,AluJo	1014,1058
BC036750	Putative gene	Unknown Function	19	AluSx	Unknown	AluJ/FLAM	1179
BC036755	LNX2	Numb-binding protein 2 (Ligand of Numb-protein X 2)	13	AluY	3'UTR	AluJb	7392
BC036842	Putative gene	Unknown Function	9	AluSx	Unknown	FAM	834
BC037296	FBXW8	F-box/WD-repeat protein 8 (F-box only protein 29).	12	AluSx	3'UTR	FRAM	4405
BC037318	in GNG7	in Guanine nucleotide binding protein (G protein), gamma 7	19	AluSq	Unknown	None	0
BC037327	in DZIP	in DAZ interacting protein 1	13	AluSc	Unknown	FLAM_A	146
BC037357	Putative gene	Unknown Function	17	AluSx	Unknown	None	0
BC037797	in C14orf10	in C14ORF10	14	AluSp	Unknown	None	0
BC037816	Putative gene	Unknown Function	8	AluSq	Unknown	None	0
BC037823	in HSPC121	in Butyrate-induced transcript 1	15	FLAM_C	Unknown	AluSx	1680
BC037826	in ADK	in Adenosine kinase	10	AluJo	Unknown	AluSg	331
BC037888	Putative gene	Unknown Function	15	AluSx	Unknown	AluSc	3025
BC037904	MGC42157	Hypothetical protein MGC42157	4	AluSx	Unknown	AluSp	1903
BC037918	Putative gene	Unknown Function	10	AluSx	Unknown	AluSg/x	3045
BC037934	integrase.1	Integrase.1	8	AluSc	3'UTR	AluSq	1870
BC037937	in GOLGA	in Golgi autoantigen, golgin subfamily a, 3	12	AluSx	Unknown	None	0
BC037940	Putative gene	Unknown Function	9	AluSx	Unknown	AluSg/x	973
BC038182	in C3orf1	in C3orf1	3	AluSx,AluSc	Unknown	AluSc,AluSx	763,763
BC038200	Putative gene	Unknown Function	8	AluSx	3'UTR	AluSx	536
BC038455	in UPLC1	in Up-regulated in liver cancer 1.	1	AluSx	Intron	AluSx	1491
BC038464	Putative gene	Unknown Function	17	AluSx	Unknown	AluSc	1553
BC038511	CGI-100	CGI-100 protein	1	AluSx,FAM	Unknown	AluSc,AluSc	3744,4352
BC038553	Putative gene	Unknown Function	20	AluSx,AluSc,AluJb,AluJb	Unknown	AluSc,AluSx,AluJb,AluSp	709,709,767,381
BC038589	Putative gene	Unknown Function	X	AluSx	Unknown	None	0
BC038630	Putative gene	Unknown Function	2	AluSq	Unknown	AluSx	399
BC038668	RABL5	RAB, member RAS oncogene family-like 5	7	AluSx,AluJo	5'UTR	AluJo,AluSx	393,393
BC038950	APOL6	Apolipoprotein L, 6	22	AluSx	3'UTR	AluSx	1378
BC039022	Putative gene	Unknown Function	11	AluSx	Unknown	AluJb	666
BC039201	in SPATA1	in Spermatogenesis associated 1	1	AluSx	Unknown	AluSx	843
BC039234	MPRG	Membrane progestin receptor gamma	15	AluJo	3'UTR	AluY	4274
BC039426	Putative gene	Unknown Function	1	AluJo	Unknown	None	0
BC039430	in GNRHR	in Gonadotropin-releasing hormone receptor	4	AluSq	Unknown	None	0
BC039446	Putative gene	Unknown Function	21	AluSg	Unknown	AluSp	4721
BC039481	in POLH	in Similar to polymerase (DNA directed),	6	AluSx,AluSx	Unknown	AluSg1,AluSx	1615,714
BC039501	Putative gene	Unknown Function	3	AluYd2	Unknown	None	0
BC039506	LOC93109	LOC93109	3	AluSq	3'UTR	AluSx	5148
BC039705	in RFN3	in Ring finger protein 3	4	AluSx	Unknown	None	0
BC040121	NUP43	Nucleoporin 43kDa	6	AluSq,AluSq,AluSc	3'UTR	AluSq/x,AluSq,AluSq	591,716,1530
BC040179	KIAA1333	KIAA1333	14	AluJo	5'UTR	AluSx	925
BC040186	EMX2	Spiracles homolog 2 (EMX2) antisense variant_2	10	AluSx	3'UTR	AluSx	2945
BC040189	Putative gene	Unknown Function	17	AluSq,AluSg	Unknown	AluSg,AluSp/q	3120,834
BC040193	in CAGH26 or TNR6	in CAGH26	16	AluSx,AluSx,AluY,AluSp,AluJo,AluSp	Unknown	FLAM_C,AluY,AluSx,AluY,AluY,AluY	470,462,462,730,1298,1702
BC040204	Putative gene	Unknown Function	6	AluSg	Unknown	None	0
BC040291	MGC38041	MGC38041	3	AluSp,AluSx	3'UTR	AluSx,AluSp	719,719
BC040341	KIAA1618	KIAA1618	17	AluSp,AluJo	3'UTR	AluJo,AluSp	362,362
BC040477	in MYOHD1	in Myosin head domain containing 1	17	FRAM,FRAM	Unknown	FRAM,FRAM	769,769
BC040505	in EIF2AK3	in Eukaryotic translation initiation factor 2-alpha kinase 3	2	AluJo	Unknown	None	0
BC040506	ZNF431	Zinc finger protein 431	19	AluSc,AluSq	3'UTR	AluSq,AluSg	1385,548
BC040642	FLJ32130	Hypothetical protein FLJ32130	16	AluSq,AluY,AluSg1	3'UTR	AluSx,AluSx,AluSx	254,523,1151
BC040649	SOX13	SRY (sex determining region Y)-box 13	1	AluSx,AluSx,AluJo	Unknown	AluSx,AluSx,AluSx	334,334,1387
BC040660	in TOM1L2	in Target of myb1-like 2 (chicken)	17	AluSp,AluSx	Unknown	AluSx,AluSp	524,524
BC040677	Putative gene	Unknown Function	12	AluSx,AluSx	3'UTR?	AluSx,AluJo	2224,1484
BC040731	Putative gene	Unknown Function	1	AluJo	5'UTR	AluJo	1612
BC040866	Putative gene	Zinc finger protein 43 like	19	AluSg1	Unknown	AluSq	3419
BC040872	SLC13A4.1	Solute carrier family 13 (sodium/sulfate symporters), member 4	7	AluY	3'UTR	AluJo	3954
BC040918	Putative gene	Unknown Function	16	AluSx	Unknown	AluSc	715
BC040988	Putative gene	Unknown Function	15	AluY,AluSg	Unknown	AluSg,AluY	538,538
BC040991	in TFDP2	in Transcription factor Dp-2 (E2F dimerization partner 2)	3	AluSp	Unknown	None	0
BC041001	in LUC7L2	in LUC7-like 2	7	AluSx	Unknown	AluSx	1370
BC041008	Putative gene	Unknown Function	1	AluSc	Unknown	AluSx	9067
BC041030	S26 in FANCC	Ribosomal protein S26E in Fanconi anemia, complementation group C, likely pseudogene	9	AluY,AluJb	3'UTR	AluJo,AluY	1161,1499
BC041100	LOC283130	Similar to Mitochondrial carnitine/acylcarnitine carrier protein	11	AluY	3'UTR	AluJb	5356
BC041344	in ELKS	in Member of a family of RIM-binding proteins. RIMs are active zone proteins that regulate neurotransmitter release	12	AluSx,AluJo	Unknown	AluJo,AluSx	1231,1231
BC041370	in KLHL8	in Kelch-like 8 (Drosophila)	4	AluJb	Unknown	None	0
BC041399	Putative gene	Unknown Function	6	AluSx	Unknown	None	0
BC041403	SEC15L1	SEC15-like 1	10	AluJo,AluJo	5'UTR	AluJo,AluJo	1513,1513
BC041422	Putative gene	Unknown Function	5	AluSp	Unknown	AluS	709
BC041645	in CHST6	in Carbohydrate (N-acetylglucosamine 6-O) sulfotransferase 6	16	AluSx	Unknown	None	0
BC041648	in SHREW1	in Hypothetical protein (Transmembrane protein SHREW1).	1	AluSx	Unknown	AluYd3a1	539
BC041762	in FLJ11848	in FLJ11848	11	AluSq	Unknown	AluSg	414
BC041768	in GRK4	in G protein-coupled receptor kinase GRK4	4	AluSc	Unknown	AluY	296
BC041784	TTPA	Tocopherol (alpha) transfer protein (ataxia (Friedreich-like) with vitamin E deficiency)	8	AluSg1	3'UTR	AluJo	598
BC041939	Putative gene	Unknown Function	1	AluJb	Unknown	AluJo/FRAM	666
BC041949	rnaseH.5	RnaseH.5	19	AluY,AluY	3'UTR	AluY,AluY	664,664
BC041980	Putative gene	Unknown Function	17	AluSx	Unknown	AluY	748
BC042012	Putative gene	Unknown Function	17	AluSg	Unknown	None	0
BC042087	Putative gene	Unknown Function	6	AluSg	3'UTR	None	0
BC042456	Putative gene	Unknown Function	22	AluSc,AluY	Unknown	AluY,AluSc	657,657
BC042526	Putative gene	Unknown Function	13	AluSx,AluSx,AluY	Unknown	AluJb,AluJb,AluSx	1191,937,1292
BC042529	INPP5B	Inositol polyphosphate-5-phosphatase	1	AluSx	3'UTR	AluJo	922
BC042546	in ZNF573	in ZNF573	19	AluSx	Unknown	AluSq	878
BC042810	Putative gene	Unknown Function	8	AluY	Unknown	AluSq	340
BC042814	Putative gene	Unknown Function	17	AluJb	Unknown	None	0
BC042832	in KIAA0220	in KIAA0220	16	AluSx,AluSx	Unknown	AluSx,AluJo	620,177
BC042844	CASP10	Caspase 10, apoptosis-related cysteine protease.	2	AluSx	3'UTR	AluJb	674
BC042861	in STK4	in Serine/threonine kinase 4	20	AluSg,AluJb	Unknown	AluJb,AluSg	810,810
BC042907	in PLEC1	in Plectin 2.	8	AluSx,AluJb	Unknown	AluJb,AluSx	355,355
BC042959	Putative gene	Unknown Function	4	AluSx,AluSx	Unknown	AluSx,AluSx	1502,1502
BC042966	Putative gene	Unknown Function	6	AluSc	Unknown	AluJb	948
BC042987	in GRIK5	in Glutamate receptor, ionotropic, kainate 5	19	AluSp	Unknown	AluSg/x	561
BC042989	in RECQL5	in RecQ protein-like 5	17	AluY,AluJo,AluJo,AluSc	Unknown	AluJo,AluY,AluY,AluY	352,352,732,1037
BC043192	Putative gene	Unknown Function	15	AluSx	Unknown	AluSx	858
BC043201	in GRSF1	in Highly similar to G-rich sequence factor-1	4	AluSg/x	Unknown	AluJb	1020
BC043216	MGC44287	Hypothetical protein MGC44287	X	AluSc,AluSx	Unknown	AluSx,AluSc	616,616
BC043227	CYP2C8	CYP2C8 encoding cytochrome P450, family 2, subfamily C, polypeptide 8.	10	AluSx,AluSx	3'UTR	AluSx,AluSx	797,797
BC043356	GPR141	G protein-coupled receptor 141.	7	AluJb	3'UTR	AluSg	1495
BC043427	in ATPW	in ATP synthase coupling factor B-like 1.	14	AluSx	Unknown	None	0
BC043429	in NQO2	in NAD(P)H dehydrogenase quinone 2	6	AluJo	Unknown	Alu	579
BC043575	Putative gene	Unknown Function	6	AluJo	3'UTR	AluJb	1384
BC044219	FLJ39713	Hypothetical protein FLJ39713	X	AluSx,AluSx	coding/3'UTR	AluJb,AluSx	1212,1252
BC044250	Putative gene	Unknown Function	19	AluJb	Unknown	AluJo	544
BC044601	in RPP30	in Ribonuclease P (30kD)	10	AluSx	Unknown	None	0
BC044623	Putative gene	Unknown Function	2	AluJo	Unknown	AluY	529
BC044939	in MGC10561	in Similar to chromobox homolog 2	17	AluSx	Unknown	AluSx	579
BC044942	Putative gene	Unknown Function	12	AluSx	Unknown	AluSx	541
BC045179	in C6ORF70	in C6ORF70	6	AluSg	Unknown	AluSx	682
BC045188	in MACF1	in Microfilament and actin filament cross-linker	1	AluJo	Intron	AluSx	775
BC045541	LOC200895	Similar to dihydrofolate reductase	3	AluSp	3'UTR	AluJb	558
BC045556	C14orf101	C14orf101 protein	14	AluJo	3'UTR	AluSx	131
BC045560	in GNRHR	in Gonadotropin-releasing hormone receptor	4	AluSq	Unknown	None	0
BC045564	Putative gene	Unknown Function	8	AluSx	Unknown	None	0
BC045585	KIAA1328	KIAA1328	18	AluSq	3'UTR	FLAM_A	50832
BC045604	in GNB1	in Guanine nucleotide-binding protein beta-1	1	AluSx,AluY	Intron	AluY,AluSx	480,674
BC045646	Putative gene	Unknown Function	2	AluY	Unknown	None	0
BC045678	Putative gene	Unknown Function	9	AluSx,AluY	Unknown	AluY,AluSx	1062,1062
BC045680	Putative gene	Unknown Function	3	AluSx	Unknown	None	0
BC045688	Putative gene	Unknown Function	9	AluSg,AluJb	Unknown	AluJb,AluSg	963,963
BC045767	Putative gene	Unknown Function	13	AluJb	Unknown	AluJo	388
BC045774	FLJ11848	HYPOTHETICAL 46.4 KD TRP-ASP REPEATS CONTAINING PROTEIN IN PMC1-TFG2 INTERGENIC REGION.	11	AluJb,AluJo	3'UTR	None,None	0,0
BC045784	in ADK	in Adenosine kinase.	10	AluJo	Unknown	AluSg	331
BC045805	Putative gene	Unknown Function	7	AluSx	Unknown	AluSx	882
BC046192	Putative gene	Unknown Function	12	AluSp	3'UTR	AluSx	1638
BC046210	in BAZ1B	in BAZ1B protein (Fragment).member of the bromodomain protein family	7	AluSx	Unknown	None	0
BC046213	in PRKCM	in Protein kinase C, mu	14	AluSx	Unknown	None	0
D42044	KIAA0090	KIAA0090	1	AluSx	3'UTR	FRAM	412
D50924	DHX34 or KIAA0134	DEAH (Asp-Glu-Ala-His) box polypeptide 34	19	AluY	3'UTR	AluSq	941
D87942	FUT2	Galactoside 2-alpha-L-fucosyltransferase 2	19	AluSg	3'UTR	FAM	671
D90311	CEACAM1 or BGPg	Carcinoembryonic antigen-related cell adhesion molecule 1	19	AluY	3'UTR	None	0
D90313	CEACAM1 or BGPi	Carcinoembryonic antigen-related cell adhesion molecule 1	19	AluY	3'UTR	None	0
J04422	IAPP	Islet amyloid polypeptide	12	AluSg	3'UTR	AluJo	3950
L41942	IFNAR2	Interferon alpha/beta receptor 2 isoform b	21	AluSx	3'UTR	AluSg	1758
L41943	IFNAR2	Interferon alpha/beta receptor 2 isoform b	21	AluSx	3'UTR	AluSg	1758
L41944	IFNAR2	Interferon alpha/beta receptor 2 isoform b	21	AluSx	3'UTR	AluSg	1758
M72238	CEACAM1 or BGPa	Carcinoembryonic antigen-related cell adhesion molecule 1	19	AluY	3'UTR	None	0
M91467	5HT1E	5-hydroxytryptamine (serotonin) receptor 1E	6	AluSx	5'UTR	AluSp	1597
S62904	TPMT	Thiopurine methyltransferase	6	AluSg/x,AluSq	3'UTR	FLAM_C,AluSg/x	248,1292
U09087	TMPO	Thymopoietin	12	AluSc	3'UTR	AluSq	1760
U09088	TMPO	Thymopoietin	12	AluSc	3'UTR	AluSq	1760
U18259	MHC2TA	MHC class II transactivator	16	AluSq	3'UTR	AluJo	6817
U29584	IFNAR2	Soluble IFN alpha/beta receptor precursor.	21	AluSx	3'UTR	AluSg	1758
U61090	Putative gene	Unknown Function	2	AluSg	Unknown	None	0
U79260	KIAA1752	Hypothetical protein KIAA1752 (Fragment).	16	AluSc	3'UTR?	None	0
U79276	Putative gene	Unknown Function	3	FRAM	Unknown	None	0
U84392	SLC28A2	Solute carrier family 28 (sodium-coupled nucleoside transporter), member 2	15	AluY	3'UTR	AluJb	912
X51524	in C6orf60	in C6orf60	6	AluSx	Intron	None	0
X78549	PTK6 or BRK	Protein tyrosine kinase 6	20	AluY	3'UTR	AluY	2745
AB095924	Maps in 2 positions in genome
AK021666	Maps in 2 positions in genome
AK055562	Maps in 2 positions in genome
AK092837	Maps in 2 positions in genome
AK094425	Maps in 2 positions in genome
BC039501	Maps in 2 positions in genome
